# Supplementary material for: Distinct Screening Approaches Uncover PA14_36820 and RecA as Negative Regulators of Biofilm Phenotypes in Pseudomonas aeruginosa PA14
Source: Microbiol Spectr. 2023 Mar 27;11(2):e03774-22. doi: 10.1128/spectrum.03774-22 (PMC10100956; doi:10.1128/spectrum.03774-22)
Supplement: Supplemental file 2 — Data Set S1. Download spectrum.03774-22-s0002.xlsx, XLSX file, 1.2 MB [file spectrum.03774-22-s0002.xlsx]

## Sheet: amrZ vs WT
Name	Chromosome	Region	Max group mean	Log₂ fold change	Fold change	P-value	FDR p-value	Bonferroni
PA14_RS08130	NC_008463	complement(1747602..1747928)	395.734	-11.2097	-2368.35	0	0	0
PA14_RS04015	NC_008463	complement(854230..854793)	308.056	-2.86751	-7.29804	6.08402e-13	1.88361e-09	3.76723e-09
PA14_RS15055	NC_008463	complement(3293335..3293907)	407.492	-3.35632	-10.2413	5.5872e-12	1.1532e-08	3.45959e-08
PA14_RS14865	NC_008463	complement(3249997..3250449)	461.59	-3.04069	-8.22884	1.87388e-10	2.64873e-07	1.16031e-06
PA14_RS03450	NC_008463	733086..734622	132.693	-3.16878	-8.99286	2.13883e-10	2.64873e-07	1.32436e-06
PA14_RS14860	NC_008463	complement(3249325..3249795)	500.465	-3.53764	-11.6128	2.8641e-10	2.95575e-07	1.77345e-06
PA14_RS14985	NC_008463	complement(3281521..3281688)	4557.31	-6.07171	-67.2616	6.38084e-10	5.64431e-07	3.95102e-06
PA14_RS14850	NC_008463	complement(3247868..3248218)	202.686	-2.36922	-5.16661	7.72189e-10	5.97674e-07	4.78139e-06
PA14_RS14915	NC_008463	3264184..3264600	545.64	-2.98176	-7.8995	1.36789e-08	9.41106e-06	8.46995e-05
PA14_RS14845	NC_008463	complement(3247591..3247812)	72.7177	-2.40785	-5.30684	2.16533e-07	0.000134077	0.00134077
PA14_RS06310	NC_008463	1342925..1343242	260.648	-2.47594	-5.5633	3.02704e-07	0.000170395	0.00187434
PA14_RS26180	NC_008463	5706731..5708359	148.326	2.67121	6.36964	3.68435e-07	0.000190112	0.00228135
PA14_RS14990	NC_008463	3282187..3282585	119.909	-2.03283	-4.09208	4.0563e-07	0.000193205	0.00251166
PA14_RS16345	NC_008463	complement(3600755..3601180)	615.203	-2.63793	-6.22437	5.65014e-07	0.000249897	0.00349856
PA14_RS15035	NC_008463	complement(3290327..3290863)	95.2699	-2.00065	-4.00179	7.16229e-07	0.000289923	0.00443489
PA14_RS14960	NC_008463	complement(3277432..3278313)	75.2883	-1.7896	-3.4572	7.49155e-07	0.000289923	0.00463877
PA14_RS14795	NC_008463	complement(3238696..3239118)	85.7633	-2.01498	-4.04174	1.43132e-06	0.000521336	0.00886271
PA14_RS08725	NC_008463	1878054..1878383	181.727	-2.06785	-4.19262	2.58763e-06	0.000890145	0.0160226
PA14_RS08730	NC_008463	complement(1878462..1878749)	374.614	-2.39546	-5.26146	3.41517e-06	0.00111298	0.0211467
PA14_RS18780	NC_008463	4117560..4117787	132.189	-2.19035	-4.56416	5.19873e-06	0.00160953	0.0321905
PA14_RS14970	NC_008463	complement(3278592..3279083)	152.984	-1.84892	-3.60231	5.93354e-06	0.00174955	0.0367405
PA14_RS08035	NC_008463	complement(1729996..1730283)	151.287	-2.0154	-4.04293	7.40565e-06	0.00208436	0.0458558
rpsT	NC_008463	5385127..5385402	219.388	-2.81846	-7.05411	8.90169e-06	0.00233087	0.0551193
PA14_RS14820	NC_008463	3243223..3243831	126.858	-1.86313	-3.63797	9.03439e-06	0.00233087	0.0559409
PA14_RS17065	NC_008463	complement(3750040..3751011)	84.3474	1.88139	3.6843	9.57308e-06	0.00237086	0.0592765
PA14_RS16120	NC_008463	3545631..3546311	82.5364	1.7566	3.37901	9.95515e-06	0.00237086	0.0616423
PA14_RS14880	NC_008463	complement(3252774..3253139)	991.963	-3.00845	-8.04701	1.12471e-05	0.00257933	0.0696419
PA14_RS15010	NC_008463	complement(3285822..3286682)	167.622	-1.84065	-3.5817	1.16987e-05	0.00258709	0.0724386
PA14_RS00270	NC_008463	complement(66550..66978)	443.977	-2.3348	-5.04481	1.34521e-05	0.00280193	0.0832957
PA14_RS14805	NC_008463	3240546..3241922	142.363	-1.9307	-3.81241	1.35752e-05	0.00280193	0.0840578
PA14_RS00520	NC_008463	121786..122514	110.314	-1.6545	-3.14815	1.63193e-05	0.00325965	0.101049
ispE	NC_008463	5509336..5510184	315.755	-2.58688	-6.00798	1.77966e-05	0.00344365	0.110197
PA14_RS26615	NC_008463	5802490..5804391	170.783	2.36158	5.13934	1.84698e-05	0.0034656	0.114365
PA14_RS22540	NC_008463	complement(4909579..4910241)	78.6885	2.00189	4.00525	2.18671e-05	0.00398238	0.135401
PA14_RS16025	NC_008463	complement(3520192..3520704)	277.176	-2.09074	-4.25966	2.75414e-05	0.00487247	0.170537
PA14_RS28445	NC_008463	complement(6223643..6224068)	139.611	-2.01072	-4.02984	2.95148e-05	0.00497875	0.182755
PA14_RS04475	NC_008463	961011..961751	114.72	2.02306	4.06445	2.97503e-05	0.00497875	0.184214
PA14_RS07565	NC_008463	complement(1627576..1627755)	113.586	-2.87774	-7.34999	3.20226e-05	0.005218	0.198284
PA14_RS11460	NC_008463	2442240..2442761	49.7989	-1.74297	-3.34723	3.29672e-05	0.00523418	0.204133
atpB	NC_008463	complement(6526798..6527667)	123.427	-2.12013	-4.34733	3.51631e-05	0.00544325	0.21773
PA14_RS28970	NC_008463	complement(6337817..6338701)	119.113	2.03296	4.09244	3.85618e-05	0.00582377	0.238774
PA14_RS01095	NC_008463	241928..242986	111.53	1.94258	3.84391	4.26818e-05	0.00629252	0.264286
PA14_RS14905	NC_008463	3261616..3261921	144.794	-1.54097	-2.9099	4.71311e-05	0.00678688	0.291836
PA14_RS14920	NC_008463	3264667..3265914	130.681	-1.81389	-3.5159	4.91652e-05	0.00678793	0.304431
PA14_RS04450	NC_008463	complement(954123..955508)	119.204	1.78913	3.45607	4.97019e-05	0.00678793	0.307754
PA14_RS15000	NC_008463	complement(3285083..3285370)	831.585	-2.56171	-5.90406	5.08391e-05	0.00678793	0.314796
PA14_RS29035	NC_008463	6353039..6354271	137.197	1.9119	3.76305	5.26029e-05	0.00678793	0.325717
PA14_RS31215	NC_008463	1620301..1620567	5.71436	-2.37309	-5.18049	5.40491e-05	0.00678793	0.334672
PA14_RS04065	NC_008463	complement(864945..865931)	121.242	1.93037	3.81154	5.63427e-05	0.00678793	0.348874
PA14_RS19490	NC_008463	4268057..4268722	79.8915	1.70153	3.25245	5.69393e-05	0.00678793	0.352568
PA14_RS08735	NC_008463	1878916..1879299	159.527	-1.5624	-2.95345	5.79648e-05	0.00678793	0.358918
PA14_RS26385	NC_008463	complement(5750379..5750993)	104.668	1.88997	3.70629	5.8198e-05	0.00678793	0.360362
PA14_RS10075	NC_008463	2172628..2174031	76.2919	-1.50921	-2.84653	5.86757e-05	0.00678793	0.36332
PA14_RS13980	NC_008463	complement(3048648..3050036)	87.7655	1.93709	3.82932	5.91971e-05	0.00678793	0.366548
PA14_RS14840	NC_008463	3247252..3247560	119.715	-2.11039	-4.31807	6.18735e-05	0.00684651	0.383121
PA14_RS14855	NC_008463	complement(3248245..3249321)	142.917	-1.75717	-3.38034	6.38156e-05	0.00684651	0.395146
katE	NC_008463	complement(3279311..3281440)	185.305	-2.68754	-6.44213	6.4001e-05	0.00684651	0.396294
PA14_RS26880	NC_008463	complement(5864030..5864821)	148.683	1.92258	3.79099	6.41308e-05	0.00684651	0.397098
PA14_RS19130	NC_008463	complement(4192576..4193007)	119.372	1.87635	3.67144	6.64673e-05	0.00697569	0.411565
PA14_RS15040	NC_008463	3290965..3291489	114.565	-1.54183	-2.91164	7.21407e-05	0.00744492	0.446695
PA14_RS20940	NC_008463	4578053..4578691	77.9509	-1.60242	-3.03652	7.36731e-05	0.0074722	0.456184
PA14_RS07165	NC_008463	1531236..1532423	112.599	1.88634	3.69697	7.48185e-05	0.0074722	0.463276
PA14_RS06815	NC_008463	complement(1454959..1455252)	101.65	2.43336	5.40149	7.93929e-05	0.00770065	0.491601
PA14_RS29040	NC_008463	6354307..6355080	137.379	1.96534	3.90504	8.27267e-05	0.00770065	0.512244
PA14_RS23520	NC_008463	5137765..5138211	190.64	-1.6349	-3.10567	8.27899e-05	0.00770065	0.512635
PA14_RS13355	NC_008463	2844726..2845874	102.062	1.66766	3.17698	8.31612e-05	0.00770065	0.514934
PA14_RS05195	NC_008463	complement(1106421..1106702)	259.907	-2.2605	-4.79159	8.33242e-05	0.00770065	0.515943
PA14_RS08800	NC_008463	1896757..1897518	205.64	-1.92393	-3.79456	8.65312e-05	0.00787943	0.535801
msuE	NC_008463	3039326..3039886	93.6818	1.83588	3.5699	8.94975e-05	0.00803143	0.554169
PA14_RS07090	NC_008463	complement(1515839..1516930)	89.5636	1.75903	3.3847	9.11921e-05	0.00806659	0.564661
glgA	NC_008463	3253507..3255048	182.898	-2.15489	-4.45335	9.27086e-05	0.00807325	0.574052
PA14_RS17280	NC_008463	3787767..3789089	83.4551	1.88023	3.68134	9.3875e-05	0.00807325	0.581274
PA14_RS24790	NC_008463	5408283..5408660	140.827	1.8108	3.50837	0.000102862	0.00855168	0.636919
PA14_RS19060	NC_008463	complement(4177014..4177472)	398.201	-2.18078	-4.53397	0.000103124	0.00855168	0.638541
PA14_RS20790	NC_008463	complement(4546004..4546870)	111.08	1.68343	3.21191	0.00010366	0.00855168	0.641862
acpP_2	NC_008463	complement(3601464..3601703)	675.039	-2.72742	-6.62271	0.000109341	0.00855168	0.677041
PA14_RS10565	NC_008463	complement(2277092..2277400)	148.782	-1.71362	-3.27983	0.000110593	0.00855168	0.684792
PA14_RS13075	NC_008463	2784041..2785327	102.751	1.86708	3.64793	0.000110832	0.00855168	0.686274
PA14_RS21525	NC_008463	complement(4686017..4687219)	110.938	1.81561	3.52009	0.000111708	0.00855168	0.691695
PA14_RS11940	NC_008463	2533988..2534314	136.207	-1.64046	-3.11764	0.000112417	0.00855168	0.696086
PA14_RS15260	NC_008463	complement(3338466..3339314)	107.869	1.66879	3.17948	0.000112844	0.00855168	0.69873
PA14_RS14800	NC_008463	complement(3239146..3240360)	135.816	-1.75557	-3.37661	0.000113249	0.00855168	0.701238
speB_1	NC_008463	337768..338724	118.945	1.78113	3.43694	0.000117428	0.00868782	0.727117
rpsU	NC_008463	complement(651720..651935)	229.516	-2.23072	-4.69369	0.000117858	0.00868782	0.729777
PA14_RS11080	NC_008463	complement(2377734..2379173)	114.313	1.69631	3.2407	0.00011982	0.00872853	0.741925
PA14_RS30395	NC_008463	complement(2703152..2703607)	89.7537	2.10699	4.30793	0.000124002	0.00892816	0.767821
PA14_RS04455	NC_008463	complement(955517..956341)	94.0994	1.76614	3.40144	0.000126371	0.00899415	0.782491
PA14_RS15245	NC_008463	complement(3333351..3334634)	94.7814	1.76584	3.40071	0.000129331	0.00903716	0.800818
gltA	NC_008463	3923114..3924400	63.336	-1.56155	-2.95171	0.000129895	0.00903716	0.804307
PA14_RS29000	NC_008463	complement(6343184..6344536)	119.871	1.68198	3.20868	0.000131667	0.00905867	0.81528
PA14_RS10040	NC_008463	2165841..2167223	64.7495	1.69731	3.24297	0.000135509	0.00922057	0.839072
PA14_RS09065	NC_008463	1950210..1950368	126.462	-2.89203	-7.42316	0.000138716	0.00933618	0.858929
PA14_RS14660	NC_008463	complement(3209914..3211497)	102.697	1.6725	3.18767	0.000140773	0.00933759	0.871666
PA14_RS07390	NC_008463	complement(1581022..1582197)	102.122	1.84772	3.59931	0.00014418	0.00933759	0.892766
antC	NC_008463	complement(2794984..2796006)	94.3367	1.7567	3.37925	0.000144711	0.00933759	0.89605
PA14_RS00875	NC_008463	complement(193066..193608)	84.7828	1.738	3.33573	0.000145332	0.00933759	0.899894
PA14_RS25360	NC_008463	complement(5536281..5539192)	438.292	-3.91415	-15.0757	0.000149675	0.00933759	0.92679
catA	NC_008463	2801756..2802688	125.241	1.62781	3.09045	0.000152825	0.00933759	0.946291
PA14_RS28975	NC_008463	complement(6338774..6339712)	88.8679	1.81928	3.52904	0.000153388	0.00933759	0.949781
PA14_RS00975	NC_008463	218321..219223	127.387	1.89773	3.72625	0.000153786	0.00933759	0.952241
PA14_RS04180	NC_008463	complement(890143..891558)	136.55	1.56963	2.96828	0.000155672	0.00933759	0.963921
pfkB	NC_008463	1566589..1567533	131.398	1.65964	3.15937	0.000159897	0.00933759	0.990083
PA14_RS18675	NC_008463	complement(4091629..4093245)	113.579	1.75394	3.37278	0.000160585	0.00933759	0.994345
PA14_RS04420	NC_008463	complement(948528..949493)	102.091	1.64528	3.12808	0.0001613	0.00933759	0.998771
PA14_RS29135	NC_008463	6373744..6374601	85.461	1.6858	3.21719	0.000161586	0.00933759	1
PA14_RS15070	NC_008463	complement(3295557..3296918)	95.5894	1.82718	3.54842	0.000163332	0.00933759	1
PA14_RS13105	NC_008463	2793178..2794191	99.6074	1.69769	3.24381	0.000164054	0.00933759	1
PA14_RS25125	NC_008463	5487031..5487579	110.644	-1.63231	-3.10009	0.000166003	0.00933759	1
PA14_RS12730	NC_008463	complement(2705903..2706760)	71.6172	1.78751	3.45219	0.000166257	0.00933759	1
trbB	NC_008463	complement(2686957..2688027)	127.218	1.88212	3.68616	0.000168693	0.00933759	1
PA14_RS10810	NC_008463	complement(2325060..2325854)	120.371	1.60113	3.03381	0.000170589	0.00933759	1
PA14_RS13970	NC_008463	complement(3046716..3047825)	107.01	1.74321	3.34778	0.000170659	0.00933759	1
PA14_RS15025	NC_008463	complement(3287496..3287711)	55.7858	-1.95956	-3.88944	0.000171429	0.00933759	1
PA14_RS19625	NC_008463	complement(4301961..4302869)	111.624	1.77375	3.41942	0.000174187	0.00933759	1
PA14_RS01660	NC_008463	complement(365755..366309)	145.505	1.57524	2.97985	0.000174402	0.00933759	1
uvrY	NC_008463	2655504..2656148	284.006	-2.11933	-4.34492	0.000175434	0.00933759	1
PA14_RS17145	NC_008463	complement(3769290..3769910)	104.291	1.89969	3.73134	0.000177387	0.00933759	1
petA	NC_008463	complement(5127824..5128417)	134.428	-1.70207	-3.25368	0.000177945	0.00933759	1
PA14_RS15080	NC_008463	complement(3299517..3300263)	88.7643	1.81101	3.50887	0.0001837	0.00941142	1
PA14_RS10650	NC_008463	complement(2290777..2291946)	110.925	1.8016	3.48607	0.000183812	0.00941142	1
aguB_2	NC_008463	complement(4309006..4309917)	98.1682	1.71053	3.27281	0.000183912	0.00941142	1
PA14_RS20780	NC_008463	complement(4544136..4544543)	80.8767	2.11125	4.32065	0.000190226	0.00965477	1
PA14_RS22600	NC_008463	complement(4937352..4937945)	109.436	1.81502	3.51865	0.000192003	0.00966241	1
PA14_RS10855	NC_008463	2335105..2336016	88.2099	1.53701	2.90193	0.000193498	0.00966241	1
PA14_RS15065	NC_008463	complement(3294854..3295567)	100.153	1.89388	3.71634	0.000195894	0.00970381	1
kdpC	NC_008463	complement(3863071..3863622)	105.762	1.80458	3.49327	0.000199536	0.00973005	1
gspH_2	NC_008463	4941752..4942201	129.973	1.80566	3.49588	0.000201481	0.00973005	1
PA14_RS20145	NC_008463	4415184..4415837	117.058	1.95268	3.87093	0.000202664	0.00973005	1
PA14_RS25020	NC_008463	5469165..5469743	89.463	1.70496	3.2602	0.000204238	0.00973005	1
PA14_RS06080	NC_008463	complement(1293079..1294221)	117.462	1.82715	3.54836	0.000204281	0.00973005	1
PA14_RS26485	NC_008463	complement(5772744..5774078)	128.96	1.76026	3.38758	0.000209734	0.00991352	1
ccoN_4	NC_008463	3950769..3952196	64.1441	-1.61658	-3.06647	0.000212119	0.00995031	1
PA14_RS14220	NC_008463	3108760..3109725	130.057	1.77553	3.42363	0.000217764	0.0100097	1
PA14_RS03925	NC_008463	complement(835206..836696)	123.246	1.79669	3.47422	0.000219117	0.0100097	1
PA14_RS07425	NC_008463	complement(1591122..1592291)	106.205	1.7543	3.37362	0.000219579	0.0100097	1
PA14_RS11185	NC_008463	complement(2395992..2396312)	231.488	-2.04066	-4.11434	0.00021985	0.0100097	1
PA14_RS07095	NC_008463	1517189..1517905	100.524	1.59958	3.03056	0.000224414	0.0101429	1
ssuD_2	NC_008463	3039896..3041041	96.5961	1.72098	3.2966	0.000230398	0.0101723	1
PA14_RS01080	NC_008463	237370..238860	137.125	1.73636	3.33194	0.000230687	0.0101723	1
PA14_RS13380	NC_008463	2865777..2866205	15.7137	-2.20219	-4.60177	0.000234162	0.0101723	1
PA14_RS23285	NC_008463	complement(5087803..5088639)	316.718	-2.10469	-4.30104	0.000235371	0.0101723	1
PA14_RS07170	NC_008463	1532483..1533280	96.1053	1.91341	3.76697	0.000237576	0.0101723	1
urtB	NC_008463	5728528..5730117	121.664	1.8067	3.49841	0.000237688	0.0101723	1
PA14_RS23910	NC_008463	complement(5223821..5224984)	94.4891	-1.74115	-3.34301	0.000238023	0.0101723	1
PA14_RS05910	NC_008463	1259590..1260021	86.9451	-1.50141	-2.8312	0.000239919	0.0101723	1
opmE	NC_008463	1618641..1620116	124.701	1.72335	3.30202	0.000241075	0.0101723	1
PA14_RS04125	NC_008463	877549..878856	135.458	1.65646	3.15241	0.000241494	0.0101723	1
PA14_RS12715	NC_008463	complement(2704176..2704733)	104.273	1.68725	3.22041	0.000249919	0.0104245	1
PA14_RS28995	NC_008463	complement(6342762..6343184)	80.6143	1.99432	3.98429	0.000250847	0.0104245	1
phnF	NC_008463	1751065..1751787	111.122	1.64909	3.13635	0.000253719	0.0104679	1
PA14_RS06325	NC_008463	complement(1347726..1348748)	116.716	1.65129	3.14115	0.000255274	0.0104679	1
phoA	NC_008463	complement(1856273..1857703)	104.231	1.7231	3.30145	0.000259848	0.0105659	1
PA14_RS05210	NC_008463	1108535..1109326	121.611	1.56237	2.95338	0.000261075	0.0105659	1
PA14_RS11190	NC_008463	complement(2396375..2396695)	239.88	-1.92307	-3.79228	0.000265036	0.0106565	1
urtC	NC_008463	5730114..5731193	109.35	1.62508	3.08458	0.000270513	0.0108033	1
PA14_RS22550	NC_008463	complement(4912050..4912796)	136.305	1.85546	3.61867	0.000272668	0.0108033	1
PA14_RS08510	NC_008463	complement(1828780..1829613)	119.866	1.66397	3.16887	0.000275772	0.0108033	1
PA14_RS22190	NC_008463	4833756..4835039	70.7299	1.58413	2.99828	0.000275966	0.0108033	1
PA14_RS20770	NC_008463	complement(4542170..4542931)	103.634	1.94591	3.8528	0.000277955	0.0108033	1
rplM	NC_008463	complement(5129074..5129502)	314.515	-2.30428	-4.93921	0.000281945	0.0108033	1
PA14_RS08295	NC_008463	complement(1776770..1777648)	114.353	1.67343	3.18972	0.000284012	0.0108033	1
PA14_RS04535	NC_008463	976966..977544	98.442	1.5423	2.91258	0.000284625	0.0108033	1
PA14_RS22535	NC_008463	complement(4909071..4909550)	86.2315	1.94731	3.85655	0.000284933	0.0108033	1
PA14_RS20775	NC_008463	complement(4542931..4544043)	101.245	1.67637	3.19624	0.000286134	0.0108033	1
PA14_RS00940	NC_008463	complement(208482..209321)	129.696	1.75309	3.3708	0.000293875	0.0110254	1
PA14_RS12875	NC_008463	complement(2733014..2733244)	118.206	-1.81408	-3.51635	0.000295576	0.0110254	1
PA14_RS22390	NC_008463	complement(4880090..4881058)	48.6731	1.59364	3.0181	0.000300226	0.0110781	1
radC	NC_008463	complement(2718015..2718521)	65.625	2.02263	4.06323	0.000300691	0.0110781	1
PA14_RS04395	NC_008463	complement(943770..945029)	120.451	1.70186	3.2532	0.000302357	0.0110781	1
PA14_RS06085	NC_008463	complement(1294251..1295408)	129.453	1.59926	3.02987	0.000305252	0.0111183	1
PA14_RS04425	NC_008463	949604..950458	105.601	1.52577	2.87941	0.000311858	0.0111554	1
PA14_RS22035	NC_008463	complement(4799313..4799951)	110.078	1.63367	3.10301	0.000312136	0.0111554	1
PA14_RS01465	NC_008463	complement(322033..323247)	142.056	1.61956	3.07281	0.000314431	0.0111554	1
PA14_RS14790	NC_008463	complement(3237985..3238539)	44.0562	-1.70396	-3.25794	0.000314988	0.0111554	1
rimP	NC_008463	complement(5603432..5603890)	92.8703	-2.08403	-4.2399	0.000317168	0.0111554	1
PA14_RS28650	NC_008463	complement(6272673..6273062)	107.511	1.91112	3.761	0.00032	0.0111554	1
PA14_RS14925	NC_008463	3265918..3266856	103.32	-1.34161	-2.53433	0.000320353	0.0111554	1
PA14_RS14730	NC_008463	3226187..3226903	80.151	1.72637	3.30893	0.000322	0.0111554	1
PA14_RS20125	NC_008463	4409608..4411098	110.001	1.65902	3.15803	0.000325777	0.0111554	1
PA14_RS15930	NC_008463	3493209..3493778	92.0825	1.47066	2.77149	0.000329566	0.0111554	1
PA14_RS26035	NC_008463	5676199..5676648	128.526	1.62625	3.0871	0.000329744	0.0111554	1
PA14_RS26055	NC_008463	complement(5679946..5680920)	109.592	1.77858	3.43088	0.00032992	0.0111554	1
PA14_RS05215	NC_008463	1109316..1110134	119.536	1.61764	3.06873	0.000330006	0.0111554	1
PA14_RS15395	NC_008463	complement(3376480..3377496)	94.6092	1.67179	3.1861	0.000332203	0.0111554	1
PA14_RS17310	NC_008463	3792510..3793298	72.539	1.63697	3.11011	0.000333906	0.0111554	1
gspD_3	NC_008463	complement(4934944..4937355)	103.166	1.92339	3.79312	0.000335093	0.0111554	1
PA14_RS29275	NC_008463	6408629..6408832	450.043	-2.0595	-4.16843	0.000341496	0.0112621	1
PA14_RS04290	NC_008463	complement(916840..917619)	91.7282	1.58523	3.00056	0.000341938	0.0112621	1
PA14_RS20760	NC_008463	complement(4540065..4540982)	83.956	1.64498	3.12743	0.000362155	0.0117856	1
PA14_RS02300	NC_008463	501918..503396	126.001	1.61983	3.07339	0.00036221	0.0117856	1
PA14_RS14290	NC_008463	complement(3124185..3124655)	94.0637	1.65714	3.15391	0.000364636	0.0117856	1
dkgB	NC_008463	859186..860004	106.845	1.73182	3.32147	0.000365445	0.0117856	1
PA14_RS21735	NC_008463	complement(4734300..4735259)	92.4341	1.51177	2.85159	0.000368086	0.0118093	1
PA14_RS10590	NC_008463	complement(2279668..2280846)	130.787	1.7079	3.26684	0.000374993	0.0119075	1
PA14_RS07645	NC_008463	1647642..1648208	62.2882	-1.35956	-2.56607	0.000375861	0.0119075	1
phnD	NC_008463	1749178..1750182	67.1445	1.52561	2.87909	0.000377843	0.0119075	1
PA14_RS16280	NC_008463	complement(3578742..3579140)	67.213	1.97869	3.94136	0.000378841	0.0119075	1
PA14_RS14965	NC_008463	complement(3278336..3278578)	58.0202	-1.57264	-2.97449	0.000382407	0.0119144	1
PA14_RS27140	NC_008463	complement(5933103..5934032)	124.581	1.5372	2.90231	0.000384582	0.0119144	1
PA14_RS15945	NC_008463	3495613..3496365	105.944	1.64724	3.13233	0.000386267	0.0119144	1
PA14_RS08280	NC_008463	complement(1773860..1774207)	690.286	-2.46046	-5.50392	0.000386756	0.0119144	1
soxG	NC_008463	6373059..6373694	103.88	1.60829	3.04891	0.000390842	0.0119713	1
PA14_RS17285	NC_008463	3789086..3789562	106.586	1.72506	3.30593	0.000394695	0.0119713	1
PA14_RS19940	NC_008463	complement(4360378..4361397)	107.009	1.5964	3.02389	0.00039599	0.0119713	1
PA14_RS28640	NC_008463	complement(6269976..6271184)	92.5624	1.71698	3.28747	0.000396337	0.0119713	1
PA14_RS22770	NC_008463	complement(4982804..4983310)	129.863	-1.50501	-2.83826	0.000404494	0.0121584	1
PA14_RS03930	NC_008463	complement(836689..837600)	122.397	1.57175	2.97266	0.000414346	0.0123943	1
PA14_RS17180	NC_008463	complement(3772204..3773502)	97.9309	1.64577	3.12914	0.000416581	0.0124013	1
trbJ_2	NC_008463	complement(2683111..2683836)	73.909	1.58385	2.99768	0.000418742	0.012404	1
PA14_RS15400	NC_008463	complement(3377498..3378571)	85.1111	1.49239	2.81354	0.00042068	0.012404	1
PA14_RS00935	NC_008463	complement(206784..208394)	114.253	1.66404	3.16903	0.000427695	0.0125511	1
PA14_RS10645	NC_008463	complement(2289932..2290717)	90.2089	1.71591	3.28504	0.000436157	0.0126938	1
PA14_RS08165	NC_008463	1752884..1753984	101.253	1.63685	3.10985	0.000436886	0.0126938	1
PA14_RS01490	NC_008463	complement(326536..327288)	136.147	1.6081	3.0485	0.000441228	0.0126938	1
PA14_RS10850	NC_008463	2333802..2335103	78.1702	1.63257	3.10064	0.000442036	0.0126938	1
PA14_RS15850	NC_008463	3482675..3482914	159.596	-2.04552	-4.12823	0.000442806	0.0126938	1
PA14_RS15705	NC_008463	complement(3447963..3448661)	118.581	-1.51434	-2.85668	0.000452325	0.0129069	1
PA14_RS20750	NC_008463	complement(4537734..4538984)	70.2879	1.56199	2.95261	0.00046342	0.0130433	1
PA14_RS01100	NC_008463	complement(243064..243945)	105.297	1.54259	2.91316	0.00046452	0.0130433	1
PA14_RS05715	NC_008463	complement(1221193..1221495)	118.881	-1.99739	-3.99278	0.000464963	0.0130433	1
PA14_RS04525	NC_008463	973823..975310	110.75	1.58158	2.99297	0.000467283	0.0130433	1
prfH	NC_008463	complement(6431866..6432480)	140.153	1.67475	3.19264	0.000467637	0.0130433	1
PA14_RS19595	NC_008463	4295514..4296665	141.109	1.49136	2.81154	0.000472324	0.0131149	1
pyk_1	NC_008463	4017320..4018753	105.098	1.56869	2.96636	0.000476335	0.0131163	1
PA14_RS09890	NC_008463	complement(2126240..2126734)	123.961	1.59862	3.02854	0.000476611	0.0131163	1
urtE	NC_008463	5732184..5732882	98.9824	1.6611	3.16259	0.000483944	0.0132235	1
PA14_RS15440	NC_008463	complement(3388251..3389204)	114.277	1.63552	3.10699	0.000490865	0.0132235	1
PA14_RS29115	NC_008463	6368287..6369537	102.218	1.59915	3.02966	0.000492483	0.0132235	1
PA14_RS20765	NC_008463	complement(4541023..4542168)	77.2666	1.51868	2.86529	0.000493407	0.0132235	1
PA14_RS21825	NC_008463	4756330..4756968	6.26495	-1.99633	-3.98984	0.000494347	0.0132235	1
PA14_RS18915	NC_008463	4146826..4147941	83.7324	1.61272	3.05828	0.000494723	0.0132235	1
PA14_RS07545	NC_008463	1622352..1623338	69.7137	1.63458	3.10498	0.000495454	0.0132235	1
PA14_RS19455	NC_008463	complement(4259749..4260651)	127.339	1.65174	3.14213	0.000503999	0.0133938	1
PA14_RS16580	NC_008463	complement(3647850..3648611)	102.97	1.71286	3.27809	0.000511044	0.013523	1
PA14_RS01035	NC_008463	229930..230229	153.238	1.75701	3.37998	0.000514248	0.013529	1
PA14_RS06040	NC_008463	complement(1285136..1285897)	127.841	1.46339	2.75756	0.000520163	0.013529	1
rpsH	NC_008463	765947..766339	190.088	-2.49861	-5.65139	0.000524364	0.013529	1
preA	NC_008463	complement(506831..508108)	80.0133	1.54583	2.91973	0.000524854	0.013529	1
lhpB	NC_008463	4257154..4258269	114.053	1.73029	3.31795	0.000527992	0.013529	1
alr_1	NC_008463	complement(5804393..5805469)	207.008	1.94393	3.84752	0.000529749	0.013529	1
PA14_RS22560	NC_008463	complement(4913235..4915082)	101.409	1.58586	3.00186	0.000530422	0.013529	1
PA14_RS13745	NC_008463	complement(2992515..2993798)	73.8398	1.39093	2.62247	0.000531165	0.013529	1
PA14_RS20140	NC_008463	4413782..4415116	96.4895	1.62545	3.08538	0.000534513	0.013529	1
pfeE	NC_008463	complement(2538496..2539410)	130.27	1.62935	3.09373	0.000534932	0.013529	1
PA14_RS21520	NC_008463	complement(4685179..4686006)	114.095	1.56468	2.95811	0.000535303	0.013529	1
PA14_RS14675	NC_008463	complement(3213855..3215177)	85.4975	1.58083	2.99142	0.000537969	0.0135411	1
PA14_RS14160	NC_008463	3089196..3090062	76.8874	1.59119	3.01298	0.000543729	0.0136306	1
PA14_RS02325	NC_008463	complement(508105..509472)	126.647	1.52246	2.87281	0.000556559	0.0138845	1
PA14_RS00960	NC_008463	213891..214616	124.24	1.53991	2.90776	0.000558341	0.0138845	1
PA14_RS25240	NC_008463	5510351..5511292	94.1667	-1.51574	-2.85945	0.000566371	0.0139879	1
PA14_RS16020	NC_008463	complement(3519206..3520195)	117.919	-1.38341	-2.60885	0.000567016	0.0139879	1
PA14_RS15830	NC_008463	complement(3475025..3476224)	52.5062	1.61052	3.05361	0.000572841	0.0140677	1
PA14_RS14940	NC_008463	3268789..3269784	87.0694	-1.43172	-2.69767	0.000574794	0.0140677	1
PA14_RS08025	NC_008463	1727320..1728651	107.41	1.77288	3.41735	0.000584459	0.0142124	1
PA14_RS14270	NC_008463	complement(3120434..3121891)	94.47	1.67601	3.19544	0.000585299	0.0142124	1
PA14_RS11375	NC_008463	complement(2426933..2428012)	114.259	1.63099	3.09725	0.000594744	0.0143854	1
PA14_RS04060	NC_008463	complement(864434..864931)	89.7837	1.61044	3.05346	0.000597955	0.0144068	1
PA14_RS28385	NC_008463	complement(6213220..6213624)	199.03	-1.56541	-2.95962	0.000603101	0.0144264	1
minD	NC_008463	complement(1914796..1915611)	141.585	-1.74594	-3.35413	0.000603429	0.0144264	1
kdpB	NC_008463	complement(3863676..3865748)	91.8063	1.72436	3.30434	0.000609252	0.0145096	1
PA14_RS30590	NC_008463	3507877..3508107	170.166	-2.09969	-4.28618	0.000620824	0.0146712	1
hpaC	NC_008463	complement(950502..951014)	92.1304	1.78274	3.44078	0.000621454	0.0146712	1
rpmE	NC_008463	complement(5958489..5958704)	130.027	-2.32802	-5.02116	0.000623147	0.0146712	1
PA14_RS13080	NC_008463	2785380..2786834	99.6961	1.66765	3.17697	0.000629022	0.0146744	1
PA14_RS20405	NC_008463	complement(4464957..4465328)	102.579	-1.49505	-2.81874	0.000631144	0.0146744	1
asnB_2	NC_008463	complement(3341401..3343233)	106.545	1.65901	3.158	0.000635086	0.0146744	1
PA14_RS19600	NC_008463	4296655..4298166	85.6706	1.6235	3.08121	0.000636973	0.0146744	1
PA14_RS11085	NC_008463	complement(2379170..2380234)	96.9386	1.5796	2.98886	0.000638491	0.0146744	1
PA14_RS19435	NC_008463	4256213..4257157	118.473	1.60237	3.03642	0.000641601	0.0146744	1
rpmG	NC_008463	complement(6258966..6259121)	2.04704	-3.56832	-11.8624	0.000642316	0.0146744	1
PA14_RS12450	NC_008463	2643371..2644327	88.7691	1.50184	2.83203	0.000643325	0.0146744	1
PA14_RS14385	NC_008463	complement(3143243..3144025)	99.7715	1.56584	2.9605	0.000649693	0.0146744	1
mexP	NC_008463	1614329..1615486	103.59	1.52958	2.88702	0.000653603	0.0146744	1
PA14_RS14080	NC_008463	complement(3072186..3073445)	110.737	1.67661	3.19675	0.00065523	0.0146744	1
PA14_RS01535	NC_008463	336327..337712	97.3737	1.6162	3.06566	0.000660701	0.0146744	1
PA14_RS04080	NC_008463	complement(867362..868546)	116.217	1.60674	3.04563	0.000660857	0.0146744	1
PA14_RS01750	NC_008463	complement(384875..385207)	338.071	-1.84717	-3.59793	0.000663149	0.0146744	1
PA14_RS13325	NC_008463	complement(2837589..2838287)	94.4564	1.58931	3.00905	0.000663517	0.0146744	1
PA14_RS17695	NC_008463	complement(3879065..3879706)	97.5407	1.61277	3.05838	0.000666395	0.0146744	1
clsB	NC_008463	3267587..3268792	104.599	-1.46463	-2.75992	0.000667621	0.0146744	1
PA14_RS00235	NC_008463	59018..59704	83.627	1.46338	2.75755	0.000670736	0.0146744	1
PA14_RS18310	NC_008463	4016053..4017318	94.2898	1.72148	3.29776	0.000671295	0.0146744	1
PA14_RS07180	NC_008463	1534832..1536037	127.525	1.63679	3.10973	0.000671712	0.0146744	1
PA14_RS06070	NC_008463	complement(1291296..1292204)	132.476	1.56244	2.95352	0.000674957	0.0146744	1
PA14_RS04390	NC_008463	complement(942715..943773)	135.483	1.69888	3.24648	0.000678007	0.0146744	1
oprJ	NC_008463	complement(5422102..5423541)	111.665	1.3728	2.58973	0.000680486	0.0146744	1
PA14_RS11025	NC_008463	complement(2366071..2367090)	94.5358	1.50587	2.83995	0.000685121	0.0146744	1
PA14_RS26375	NC_008463	5749160..5749501	441.514	-1.8657	-3.64444	0.000685239	0.0146744	1
PA14_RS00285	NC_008463	complement(68346..69266)	126.356	1.52997	2.88779	0.000686575	0.0146744	1
PA14_RS24990	NC_008463	complement(5456409..5456798)	278.046	-1.68797	-3.22204	0.000689606	0.0146744	1
PA14_RS18955	NC_008463	complement(4158308..4159150)	109.298	1.57415	2.9776	0.000691365	0.0146744	1
PA14_RS26665	NC_008463	5813220..5813306	3.79782	-4.54687	-23.3747	0.00069201	0.0146744	1
PA14_RS24360	NC_008463	5314164..5314910	79.9708	1.49133	2.81149	0.000694961	0.0146867	1
PA14_RS19665	NC_008463	complement(4307897..4309009)	93.1782	1.50987	2.84785	0.000701004	0.014764	1
yajC	NC_008463	1247147..1247485	101.659	-1.66546	-3.17216	0.000713811	0.0147869	1
glgX	NC_008463	3261934..3264084	84.2891	-1.56089	-2.95036	0.00071675	0.0147869	1
PA14_RS21795	NC_008463	complement(4746970..4747911)	98.0464	1.46148	2.75391	0.000718872	0.0147869	1
xylB	NC_008463	complement(3055176..3056684)	112.399	1.47645	2.78263	0.000719375	0.0147869	1
PA14_RS19125	NC_008463	complement(4191791..4192570)	89.7265	1.44052	2.71419	0.000723516	0.0147869	1
PA14_RS14120	NC_008463	3081983..3083158	107.408	1.69865	3.24598	0.000724438	0.0147869	1
PA14_RS20065	NC_008463	4389721..4390524	122.696	1.50518	2.83861	0.00072498	0.0147869	1
PA14_RS17650	NC_008463	3870059..3870844	85.8074	1.51858	2.86509	0.000725298	0.0147869	1
PA14_RS26430	NC_008463	5759121..5759792	134.337	1.53585	2.89959	0.000727389	0.0147869	1
phnK	NC_008463	1754862..1755677	107.335	1.66931	3.18063	0.00072824	0.0147869	1
PA14_RS21660	NC_008463	complement(4715628..4716176)	268.624	-1.79162	-3.46203	0.000729717	0.0147869	1
gtdA	NC_008463	complement(2838300..2839361)	107.879	1.55993	2.94839	0.000731828	0.0147869	1
PA14_RS07175	NC_008463	1533277..1534809	121.945	1.6251	3.08463	0.000733287	0.0147869	1
PA14_RS28965	NC_008463	complement(6336801..6337766)	151.481	1.85431	3.61579	0.000737381	0.0147869	1
PA14_RS16300	NC_008463	3582626..3583180	132.012	-1.34253	-2.53595	0.000737912	0.0147869	1
PA14_RS13810	NC_008463	complement(3010057..3010299)	115.043	-1.65614	-3.15172	0.000748562	0.0149519	1
kdpA	NC_008463	complement(3865760..3867454)	73.2987	1.59685	3.02483	0.000753145	0.0149941	1
PA14_RS17970	NC_008463	3935985..3937349	102.966	1.67523	3.1937	0.000755514	0.0149941	1
PA14_RS26470	NC_008463	complement(5768719..5770059)	131.732	1.51801	2.86396	0.000762617	0.0150566	1
PA14_RS07415	NC_008463	complement(1588212..1589684)	97.9873	1.69394	3.2354	0.000764743	0.0150566	1
PA14_RS00290	NC_008463	69374..70261	108.517	1.36187	2.57018	0.000765963	0.0150566	1
gltS	NC_008463	complement(2006575..2007789)	90.0644	1.55696	2.94234	0.000775937	0.0152044	1
PA14_RS19450	NC_008463	4258499..4259752	117.459	1.56136	2.95132	0.000782949	0.0152485	1
PA14_RS16445	NC_008463	3622148..3622423	475.213	-2.23841	-4.71878	0.000789549	0.0152485	1
PA14_RS14625	NC_008463	complement(3200932..3202104)	81.3275	1.48592	2.80095	0.000790226	0.0152485	1
tssG_1	NC_008463	104835..105881	124.987	1.50437	2.83701	0.000791482	0.0152485	1
PA14_RS06075	NC_008463	1292312..1293094	92.2466	1.52955	2.88696	0.000793028	0.0152485	1
PA14_RS26285	NC_008463	5733427..5734269	136.632	1.56173	2.95207	0.00079351	0.0152485	1
PA14_RS14405	NC_008463	complement(3147362..3148864)	84.6352	1.54088	2.90972	0.000797013	0.0152485	1
PA14_RS12940	NC_008463	complement(2747020..2748414)	92.2913	1.56773	2.96438	0.000797926	0.0152485	1
PA14_RS12765	NC_008463	complement(2710945..2712999)	99.3345	1.67445	3.19198	0.000800347	0.0152485	1
PA14_RS07585	NC_008463	complement(1629852..1630886)	106.63	1.5279	2.88365	0.000806314	0.0152816	1
PA14_RS30860	NC_008463	complement(4777827..4778360)	117.928	1.58185	2.99353	0.000807022	0.0152816	1
mexC	NC_008463	complement(5426706..5427869)	124.212	1.63333	3.10227	0.000819485	0.0154703	1
PA14_RS13365	NC_008463	2846758..2848455	103.056	1.30584	2.47228	0.000826489	0.0155311	1
lcrR	NC_008463	complement(3782849..3783283)	109.946	1.51638	2.86072	0.00083039	0.0155311	1
PA14_RS06455	NC_008463	1372594..1372878	384.856	-2.10057	-4.28877	0.000832676	0.0155311	1
PA14_RS22555	NC_008463	complement(4912805..4913224)	56.0872	1.88256	3.6873	0.000832739	0.0155311	1
tuf_1	NC_008463	741311..742504	201.653	-2.16916	-4.49761	0.000841225	0.0155616	1
PA14_RS04140	NC_008463	complement(881150..882262)	114.069	1.50932	2.84676	0.00084284	0.0155616	1
PA14_RS16140	NC_008463	3550519..3551670	70.9703	1.49531	2.81924	0.000843092	0.0155616	1
trbG	NC_008463	complement(2679709..2680698)	101.894	1.5279	2.88365	0.00084443	0.0155616	1
PA14_RS09155	NC_008463	1965017..1965829	54.0918	1.56228	2.9532	0.000851171	0.0156393	1
PA14_RS04135	NC_008463	complement(880045..881136)	90.58	1.51033	2.84876	0.000861888	0.0157894	1
PA14_RS22625	NC_008463	complement(4941173..4941604)	142.152	1.44847	2.72918	0.000871402	0.0159166	1
ssuB	NC_008463	1692252..1693076	126.94	1.62665	3.08794	0.000875983	0.0159532	1
hpaD	NC_008463	complement(914328..915251)	103.228	1.33857	2.529	0.000883038	0.0160345	1
PA14_RS21530	NC_008463	complement(4687275..4688627)	111.339	1.57853	2.98666	0.000889216	0.0160922	1
PA14_RS18740	NC_008463	4106577..4107770	106.267	1.62155	3.07705	0.00089345	0.0160922	1
PA14_RS15265	NC_008463	complement(3339298..3339954)	99.4478	1.57537	2.98013	0.000897317	0.0160922	1
PA14_RS00295	NC_008463	70324..71028	150.709	1.48759	2.80419	0.000898096	0.0160922	1
PA14_RS24705	NC_008463	5390436..5390660	179.43	-1.95655	-3.88132	0.000899208	0.0160922	1
PA14_RS01160	NC_008463	complement(254764..256110)	106.753	1.64301	3.12317	0.00090328	0.0161024	1
PA14_RS09030	NC_008463	complement(1942532..1943893)	81.609	-1.35216	-2.55293	0.00090498	0.0161024	1
PA14_RS14710	NC_008463	3221908..3223428	78.7091	1.54381	2.91564	0.000911472	0.0161145	1
PA14_RS16910	NC_008463	3720808..3721626	181.911	-1.98917	-3.97008	0.000913633	0.0161145	1
PA14_RS12770	NC_008463	complement(2713081..2713905)	69.7812	1.51917	2.86627	0.000915833	0.0161145	1
PA14_RS12055	NC_008463	2561398..2561988	63.8277	1.78683	3.45055	0.000916068	0.0161145	1
PA14_RS16465	NC_008463	3625200..3626369	96.653	1.55524	2.93882	0.000921409	0.0161625	1
PA14_RS12550	NC_008463	complement(2668775..2669335)	94.8311	1.31648	2.49057	0.000926122	0.0161993	1
PA14_RS20755	NC_008463	complement(4539063..4540049)	106.24	1.55427	2.93684	0.000933638	0.0162557	1
PA14_RS22565	NC_008463	complement(4915106..4916740)	80.2757	1.61642	3.06612	0.000934673	0.0162557	1
PA14_RS26390	NC_008463	complement(5751047..5751670)	108.134	1.57711	2.98371	0.000937226	0.0162557	1
PA14_RS15925	NC_008463	3492721..3493212	102.376	1.68253	3.2099	0.000943516	0.0163191	1
PA14_RS12035	NC_008463	2558922..2560109	72.575	1.33359	2.5203	0.00095892	0.0165394	1
PA14_RS30385	NC_008463	2604257..2604624	113.548	-1.81652	-3.5223	0.000962833	0.0165607	1
armR	NC_008463	1392121..1392282	24.6455	2.57244	5.94816	0.000975757	0.0166415	1
PA14_RS24635	NC_008463	5376956..5377381	45.676	-2.067	-4.19013	0.000976501	0.0166415	1
PA14_RS04485	NC_008463	964995..966140	71.5351	1.40031	2.63958	0.000977117	0.0166415	1
PA14_RS15250	NC_008463	complement(3334631..3335710)	105.912	1.49686	2.82228	0.000979636	0.0166415	1
PA14_RS04220	NC_008463	901559..902767	134.357	1.37148	2.58736	0.000980969	0.0166415	1
antA	NC_008463	complement(2796513..2797907)	79.7501	1.52377	2.87542	0.000987707	0.0167101	1
PA14_RS30635	NC_008463	3762248..3762427	223.422	-1.97293	-3.92563	0.000997285	0.0167112	1
PA14_RS14635	NC_008463	complement(3202508..3203563)	79.9548	1.51587	2.85971	0.000997623	0.0167112	1
PA14_RS15125	NC_008463	3309523..3310428	88.6354	1.3032	2.46775	0.00100036	0.0167112	1
PA14_RS25980	NC_008463	complement(5660788..5662194)	92.9411	1.44796	2.72822	0.00100132	0.0167112	1
PA14_RS22610	NC_008463	complement(4939140..4940105)	105.745	1.64476	3.12696	0.00100265	0.0167112	1
PA14_RS04100	NC_008463	complement(871465..872487)	137.158	1.72551	3.30697	0.00100397	0.0167112	1
PA14_RS26870	NC_008463	complement(5860692..5862782)	129.442	1.72377	3.30298	0.00100792	0.016732	1
PA14_RS04160	NC_008463	complement(885345..886145)	134.548	1.59899	3.02931	0.00101703	0.0168381	1
PA14_RS19210	NC_008463	complement(4209901..4211259)	95.5745	1.53416	2.8962	0.00102165	0.0168694	1
PA14_RS19365	NC_008463	4240527..4242032	116.448	1.54183	2.91164	0.00102543	0.0168869	1
rpsF	NC_008463	complement(5808695..5809114)	226.666	-1.97438	-3.92959	0.00103618	0.0170186	1
PA14_RS16565	NC_008463	3645255..3645569	210.215	-2.03289	-4.09223	0.00103905	0.0170207	1
ompQ	NC_008463	complement(2997066..2998490)	96.829	1.54316	2.91432	0.00105601	0.0172529	1
PA14_RS14705	NC_008463	3221381..3221911	92.113	1.50437	2.83701	0.00106955	0.017428	1
PA14_RS16880	NC_008463	complement(3715097..3715351)	78.2856	-1.74229	-3.34565	0.00107862	0.0174529	1
fnr	NC_008463	3961719..3962453	122.289	-1.54875	-2.92564	0.00108531	0.0174529	1
PA14_RS24485	NC_008463	5341788..5342726	66.7571	1.4967	2.82196	0.00108757	0.0174529	1
PA14_RS16820	NC_008463	3699817..3701025	98.0751	1.60175	3.0351	0.00108784	0.0174529	1
aqpZ	NC_008463	complement(1010865..1011554)	93.4935	1.45726	2.74586	0.00108806	0.0174529	1
cdiI	NC_008463	2866913..2867281	16.793	-2.3405	-5.0648	0.00109026	0.0174529	1
PA14_RS26460	NC_008463	complement(5765866..5767119)	95.4965	1.43201	2.69822	0.00109309	0.0174529	1
ureE	NC_008463	5758621..5759124	122.565	1.48712	2.80328	0.00109363	0.0174529	1
PA14_RS10940	NC_008463	2352491..2352925	140.624	-1.51385	-2.85571	0.0010969	0.0174602	1
PA14_RS00870	NC_008463	complement(192659..193039)	70.0513	1.72319	3.30166	0.00110398	0.0174896	1
tssJ_1	NC_008463	complement(95402..95866)	140.791	1.46006	2.75121	0.0011044	0.0174896	1
PA14_RS12625	NC_008463	complement(2683833..2686286)	88.2957	1.72347	3.30229	0.00110812	0.0175037	1
PA14_RS01090	NC_008463	240382..241764	104.846	1.67353	3.18995	0.00111651	0.0175914	1
PA14_RS13175	NC_008463	2806858..2808357	106.022	1.33529	2.52326	0.00112199	0.0176328	1
PA14_RS26400	NC_008463	5752476..5753867	120.589	1.49644	2.82145	0.00113423	0.0177575	1
PA14_RS10610	NC_008463	2283740..2284354	86.1325	1.36212	2.57063	0.00113565	0.0177575	1
PA14_RS03490	NC_008463	740947..741031	3.36447	-4.46917	-22.149	0.0011398	0.017777	1
ssuD_1	NC_008463	1690298..1691446	105.812	1.55934	2.94719	0.00114551	0.017777	1
livM	NC_008463	complement(5780919..5782196)	89.8997	1.43894	2.71121	0.00114567	0.017777	1
dprA	NC_008463	22893..23981	153.331	1.40655	2.65103	0.00114838	0.017777	1
PA14_RS22510	NC_008463	4905076..4905981	87.0262	1.37192	2.58815	0.00116776	0.0180319	1
PA14_RS23265	NC_008463	complement(5083414..5084421)	104.701	-1.6695	-3.18105	0.00117474	0.0180945	1
PA14_RS19105	NC_008463	4187705..4188817	109.112	1.5337	2.89527	0.00119407	0.0183467	1
rplU	NC_008463	complement(5388778..5389089)	195.439	-2.0153	-4.04266	0.00121134	0.0184397	1
PA14_RS23720	NC_008463	complement(5175985..5177022)	101.84	-1.17574	-2.25909	0.00121249	0.0184397	1
PA14_RS22000	NC_008463	4790936..4791751	101.557	1.45655	2.74452	0.00121397	0.0184397	1
PA14_RS00850	NC_008463	189058..190464	126.471	1.38825	2.61761	0.0012154	0.0184397	1
htpX	NC_008463	complement(2385522..2386397)	113.695	-1.48402	-2.79727	0.0012154	0.0184397	1
PA14_RS26445	NC_008463	complement(5761035..5762057)	147.605	1.43202	2.69825	0.001218	0.0184397	1
PA14_RS24025	NC_008463	5245268..5246905	76.4443	1.40342	2.64528	0.00122862	0.0185552	1
PA14_RS28715	NC_008463	complement(6282490..6283110)	139.218	1.53067	2.8892	0.00124239	0.0187157	1
PA14_RS26085	NC_008463	complement(5685179..5685955)	145.811	1.50886	2.84586	0.00124951	0.0187157	1
PA14_RS07665	NC_008463	1651896..1652501	239.256	-1.6841	-3.21339	0.00124977	0.0187157	1
flgM	NC_008463	complement(1784108..1784431)	488.861	-1.94185	-3.84199	0.00125134	0.0187157	1
PA14_RS19045	NC_008463	4172793..4174340	104.161	1.44341	2.71963	0.00126089	0.0188131	1
pobA	NC_008463	complement(269376..270560)	105.876	1.53116	2.89017	0.0012692	0.0188916	1
PA14_RS14125	NC_008463	3083158..3084411	132.24	1.44965	2.73141	0.0012805	0.0189101	1
PA14_RS15405	NC_008463	complement(3378573..3380381)	79.5072	1.5488	2.92574	0.00128513	0.0189101	1
PA14_RS26415	NC_008463	complement(5756503..5757603)	140.414	1.32726	2.50926	0.00128624	0.0189101	1
PA14_RS06775	NC_008463	1447684..1449531	85.3815	1.39229	2.62495	0.0012894	0.0189101	1
PA14_RS18710	NC_008463	4098409..4099920	93.9401	1.47369	2.77732	0.0012897	0.0189101	1
PA14_RS00745	NC_008463	164828..165925	87.875	1.32535	2.50593	0.00129314	0.0189101	1
PA14_RS14695	NC_008463	complement(3218748..3220073)	91.1809	1.5461	2.92027	0.00129367	0.0189101	1
PA14_RS06060	NC_008463	complement(1288938..1289873)	99.7875	1.37412	2.59209	0.00129846	0.0189101	1
PA14_RS03985	NC_008463	complement(848846..849247)	116.69	1.44832	2.7289	0.00130055	0.0189101	1
PA14_RS12945	NC_008463	complement(2748474..2749388)	82.0407	1.3668	2.57897	0.00130099	0.0189101	1
PA14_RS09930	NC_008463	2142437..2143804	85.3977	1.3306	2.51507	0.00131152	0.0190044	1
gspF_2	NC_008463	complement(4932324..4933538)	114.88	1.64845	3.13496	0.00131361	0.0190044	1
PA14_RS17115	NC_008463	complement(3760790..3762202)	102.209	-1.50301	-2.83433	0.00132669	0.0191488	1
PA14_RS05100	NC_008463	complement(1085653..1086387)	127.444	1.40759	2.65293	0.00133144	0.0191727	1
PA14_RS08020	NC_008463	1725533..1727323	118.512	1.76415	3.39674	0.00134577	0.0193341	1
PA14_RS00695	NC_008463	153952..155049	122.378	1.56387	2.95646	0.00135171	0.0193495	1
PA14_RS26885	NC_008463	complement(5865080..5866492)	89.3305	1.43953	2.71233	0.00135309	0.0193495	1
PA14_RS13985	NC_008463	complement(3050054..3051271)	120.214	1.42995	2.69438	0.00136736	0.0194149	1
PA14_RS21195	NC_008463	4619455..4620171	105.727	-1.64917	-3.13652	0.00136926	0.0194149	1
PA14_RS09475	NC_008463	2030647..2031909	41.1543	-2.04254	-4.1197	0.00136982	0.0194149	1
PA14_RS25680	NC_008463	complement(5604675..5605430)	158.396	-1.59017	-3.01085	0.0013702	0.0194149	1
PA14_RS09490	NC_008463	2036366..2038018	27.2839	-1.91892	-3.78139	0.00137349	0.019417	1
PA14_RS30760	NC_008463	4353842..4354873	32.6056	-2.03327	-4.09331	0.00139313	0.0195547	1
PA14_RS00955	NC_008463	complement(212285..213643)	133.608	1.36014	2.5671	0.00139767	0.0195547	1
phnE_1	NC_008463	1750250..1751044	82.7667	1.56719	2.96328	0.00140048	0.0195547	1
PA14_RS04410	NC_008463	946961..947377	118.306	1.45872	2.74864	0.00140235	0.0195547	1
PA14_RS28990	NC_008463	complement(6342074..6342748)	141.498	1.49486	2.81837	0.00140294	0.0195547	1
cheD	NC_008463	complement(196940..197542)	104.563	1.34554	2.54124	0.00140655	0.0195547	1
PA14_RS07800	NC_008463	1685805..1686809	107.872	1.47371	2.77734	0.00140665	0.0195547	1
mntP	NC_008463	2304147..2304716	90.3886	1.49908	2.82663	0.00141058	0.0195547	1
PA14_RS07795	NC_008463	1684916..1685554	85.1898	-1.52259	-2.87307	0.00141168	0.0195547	1
PA14_RS04295	NC_008463	complement(917630..918289)	93.0435	1.44299	2.71883	0.00141925	0.0195547	1
PA14_RS26050	NC_008463	complement(5678513..5679949)	139.904	1.57178	2.97272	0.00142077	0.0195547	1
PA14_RS13140	NC_008463	2800268..2801389	96.4573	1.59588	3.0228	0.00142113	0.0195547	1
PA14_RS00930	NC_008463	205932..206684	137.992	1.53739	2.90268	0.00142774	0.019562	1
PA14_RS09160	NC_008463	1965826..1966881	116.593	1.39667	2.63293	0.00142798	0.019562	1
PA14_RS18080	NC_008463	complement(3961006..3961473)	141.212	-1.60427	-3.04042	0.00143753	0.0195883	1
PA14_RS22645	NC_008463	complement(4943865..4944410)	75.2569	1.70496	3.26021	0.00144135	0.0195883	1
infA	NC_008463	complement(2619690..2619908)	85.3653	-2.0492	-4.13876	0.00144322	0.0195883	1
PA14_RS16835	NC_008463	3702898..3704109	100.921	1.55517	2.93869	0.00144596	0.0195883	1
PA14_RS12705	NC_008463	complement(2701170..2703155)	104.692	1.70298	3.25574	0.00145005	0.0195883	1
PA14_RS07385	NC_008463	complement(1580299..1580949)	85.1015	1.54756	2.92323	0.00145015	0.0195883	1
PA14_RS19890	NC_008463	complement(4351485..4351919)	69.5198	1.75888	3.38436	0.00145204	0.0195883	1
PA14_RS12445	NC_008463	2642373..2643359	99.8452	1.37853	2.60003	0.00147046	0.0197936	1
PA14_RS24825	NC_008463	complement(5416996..5418189)	125.561	1.35763	2.56264	0.00148816	0.0199885	1
PA14_RS24840	NC_008463	5421085..5421336	63.7674	2.05654	4.15987	0.0015088	0.0200944	1
PA14_RS20785	NC_008463	complement(4544567..4545922)	87.5493	1.46364	2.75802	0.00150908	0.0200944	1
PA14_RS00395	NC_008463	complement(92696..94045)	143.537	1.50843	2.84501	0.00151109	0.0200944	1
PA14_RS10485	NC_008463	2256891..2257640	136.292	-1.38569	-2.61296	0.00151154	0.0200944	1
PA14_RS09075	NC_008463	complement(1951802..1952068)	189.135	-1.69642	-3.24095	0.00151227	0.0200944	1
PA14_RS22075	NC_008463	4812771..4813523	97.396	1.50373	2.83574	0.00151884	0.0201384	1
gspD_2	NC_008463	complement(3601871..3604201)	90.2082	1.58568	3.0015	0.00152728	0.0201385	1
PA14_RS18745	NC_008463	complement(4107730..4108641)	76.1771	1.37713	2.5975	0.0015276	0.0201385	1
PA14_RS14115	NC_008463	complement(3080972..3081865)	102.749	1.33154	2.51671	0.0015286	0.0201385	1
efp	NC_008463	2364303..2364869	130.868	-1.74452	-3.35082	0.00153445	0.0201524	1
PA14_RS16895	NC_008463	complement(3717181..3718191)	87.5283	1.34867	2.54676	0.00153616	0.0201524	1
PA14_RS11905	NC_008463	complement(2525215..2526804)	105.9	1.36494	2.57565	0.00154382	0.02021	1
PA14_RS20290	NC_008463	4442058..4442393	151.1	-1.43182	-2.69787	0.00156166	0.0204004	1
PA14_RS00950	NC_008463	211201..212262	110.952	1.40094	2.64074	0.00157034	0.0204706	1
PA14_RS18945	NC_008463	4154793..4155629	76.919	1.48566	2.80044	0.00157705	0.0204886	1
PA14_RS06335	NC_008463	complement(1349853..1350596)	88.0118	1.44399	2.72072	0.00157834	0.0204886	1
PA14_RS30720	NC_008463	4151893..4152084	49.6761	-1.91135	-3.76162	0.00159756	0.0206374	1
PA14_RS07805	NC_008463	1686813..1687637	120.121	1.42097	2.67765	0.00159762	0.0206374	1
iscR	NC_008463	1253836..1254327	117.358	-1.42086	-2.67745	0.0015998	0.0206374	1
PA14_RS15935	NC_008463	3493835..3494857	65.5928	1.44383	2.72042	0.00160953	0.0206815	1
PA14_RS28955	NC_008463	complement(6335270..6336265)	142.016	1.72504	3.3059	0.00161344	0.0206815	1
PA14_RS00980	NC_008463	219291..220190	117.071	1.48599	2.8011	0.00161747	0.0206815	1
PA14_RS02815	NC_008463	607682..608512	104.771	1.64197	3.12091	0.0016202	0.0206815	1
PA14_RS26410	NC_008463	complement(5755394..5756506)	105.253	1.37038	2.58539	0.00162659	0.0206815	1
PA14_RS19950	NC_008463	4362225..4363115	103.927	1.40473	2.64769	0.00162947	0.0206815	1
PA14_RS14155	NC_008463	3088331..3089179	91.7635	1.51553	2.85903	0.00162965	0.0206815	1
PA14_RS17035	NC_008463	3746487..3746975	103.962	-1.18651	-2.27601	0.00162994	0.0206815	1
PA14_RS11090	NC_008463	complement(2380246..2381838)	85.1084	1.54918	2.9265	0.00163481	0.0207009	1
PA14_RS13960	NC_008463	complement(3044774..3045901)	94.1783	1.52842	2.8847	0.00164264	0.0207576	1
PA14_RS26840	NC_008463	5852353..5853099	94.4413	-1.29096	-2.4469	0.00164846	0.0207622	1
PA14_RS13835	NC_008463	complement(3015701..3016342)	87.178	1.41141	2.65997	0.00164997	0.0207622	1
PA14_RS14685	NC_008463	complement(3216786..3217799)	88.1565	1.3307	2.51525	0.00165306	0.0207622	1
PA14_RS22525	NC_008463	complement(4907697..4908122)	114.97	1.50134	2.83105	0.00166021	0.0207844	1
trbL_2	NC_008463	complement(2681412..2682782)	75.9525	1.49947	2.82739	0.00166154	0.0207844	1
phnW	NC_008463	complement(4213192..4214307)	86.6087	1.25881	2.39299	0.00168449	0.0210289	1
PA14_RS13990	NC_008463	complement(3051282..3052517)	106.742	1.5108	2.84968	0.00169464	0.0211015	1
PA14_RS27775	NC_008463	6075752..6076972	126.811	1.40448	2.64723	0.00169941	0.0211015	1
PA14_RS16305	NC_008463	3583268..3583846	400.438	-1.98852	-3.96828	0.00170104	0.0211015	1
PA14_RS15210	NC_008463	complement(3326011..3326940)	118.108	1.53139	2.89065	0.00170639	0.0211015	1
PA14_RS22640	NC_008463	complement(4942836..4943795)	99.8233	1.30583	2.47225	0.00170832	0.0211015	1
PA14_RS30965	NC_008463	5347532..5347834	6.1648	-1.97655	-3.9355	0.00171075	0.0211015	1
pvdT	NC_008463	complement(2998496..3000487)	87.6391	1.29836	2.45949	0.00171443	0.0211023	1
PA14_RS22530	NC_008463	complement(4908122..4909066)	123.933	1.37179	2.58792	0.00172143	0.0211023	1
PA14_RS22605	NC_008463	complement(4937932..4939078)	126.646	1.66886	3.17962	0.00173259	0.0211023	1
PA14_RS30930	NC_008463	5299690..5300916	17.5192	-1.8473	-3.59825	0.00173418	0.0211023	1
PA14_RS28950	NC_008463	6334259..6335326	102.26	1.50026	2.82894	0.00173421	0.0211023	1
gspE_2	NC_008463	complement(4933538..4934947)	105.583	1.34406	2.53865	0.00173714	0.0211023	1
PA14_RS29200	NC_008463	6387283..6387957	128.877	1.34201	2.53505	0.00174069	0.0211023	1
PA14_RS24320	NC_008463	5308021..5308776	57.2917	1.57832	2.98622	0.00174335	0.0211023	1
PA14_RS25190	NC_008463	complement(5501402..5501923)	428.277	-1.99301	-3.98068	0.0017459	0.0211023	1
PA14_RS28910	NC_008463	6324563..6326113	78.2273	1.35476	2.55755	0.00175269	0.0211023	1
PA14_RS16920	NC_008463	3722462..3723988	49.4344	-1.31397	-2.48624	0.00175397	0.0211023	1
PA14_RS02370	NC_008463	complement(518907..520529)	97.4901	1.35207	2.55278	0.001755	0.0211023	1
urtD	NC_008463	5731190..5732047	89.3321	1.58094	2.99164	0.0017555	0.0211023	1
PA14_RS22735	NC_008463	complement(4972993..4973883)	87.8074	1.41062	2.65851	0.00175898	0.0211023	1
PA14_RS12400	NC_008463	complement(2633440..2634108)	170.664	-1.75805	-3.38241	0.00176415	0.0211023	1
PA14_RS22780	NC_008463	4983977..4984804	223.85	-1.87034	-3.65619	0.00176534	0.0211023	1
PA14_RS30640	NC_008463	3789550..3790668	111.7	1.46319	2.75717	0.00177255	0.0211476	1
PA14_RS02595	NC_008463	565793..567169	134.009	1.38431	2.61048	0.00178105	0.0212036	1
PA14_RS01205	NC_008463	complement(266282..267136)	127.421	1.47389	2.7777	0.00178409	0.0212036	1
PA14_RS11780	NC_008463	complement(2502850..2503392)	137.595	1.61858	3.07073	0.00179973	0.0213486	1
PA14_RS18835	NC_008463	complement(4128129..4129094)	96.909	1.23765	2.35813	0.00181932	0.0215396	1
PA14_RS22685	NC_008463	complement(4952274..4955178)	111.005	-2.27833	-4.85116	0.00182715	0.0215888	1
PA14_RS19495	NC_008463	4268733..4269377	88.1639	1.42167	2.67896	0.00183081	0.0215888	1
PA14_RS29490	NC_008463	complement(6453853..6454488)	236.869	-1.85445	-3.61613	0.00183394	0.0215888	1
PA14_RS14670	NC_008463	complement(3212649..3213824)	61.6826	1.40627	2.65051	0.00183964	0.0216149	1
PA14_RS26490	NC_008463	5774457..5775512	117.786	1.41191	2.66089	0.00184807	0.0216728	1
PA14_RS19410	NC_008463	complement(4248928..4250235)	111.727	1.22035	2.33003	0.00185372	0.021698	1
PA14_RS00215	NC_008463	complement(54084..54305)	25.4865	-2.17521	-4.51653	0.00186301	0.0217656	1
nagA	NC_008463	complement(1348745..1349836)	109.216	1.48859	2.80615	0.001876	0.0218611	1
PA14_RS08120	NC_008463	complement(1746215..1746985)	90.0785	1.34237	2.53568	0.00187825	0.0218611	1
argE_2	NC_008463	complement(6340863..6342017)	148.033	1.30198	2.46567	0.00188477	0.0218958	1
PA14_RS08080	NC_008463	complement(1737342..1738169)	102.837	1.33906	2.52986	0.00189309	0.0219057	1
PA14_RS22670	NC_008463	4947187..4948602	107.124	1.43632	2.7063	0.00189456	0.0219057	1
tagF	NC_008463	complement(88489..89169)	137.399	1.3658	2.57719	0.00189876	0.0219057	1
tauD	NC_008463	1110241..1111074	106.606	1.32437	2.50424	0.00190306	0.0219057	1
PA14_RS15275	NC_008463	complement(3340864..3341373)	77.0864	1.53501	2.89791	0.0019033	0.0219057	1
PA14_RS11570	NC_008463	complement(2456849..2457319)	293.859	-2.00413	-4.01146	0.00191419	0.0219746	1
PA14_RS20335	NC_008463	4449985..4451181	72.7077	1.15623	2.22875	0.00191639	0.0219746	1
PA14_RS17655	NC_008463	3870848..3872377	114.696	1.37197	2.58823	0.00192086	0.0219851	1
PA14_RS06555	NC_008463	complement(1397019..1397660)	82.1902	1.24559	2.37115	0.00192864	0.0220068	1
PA14_RS15205	NC_008463	complement(3325268..3326026)	93.4098	1.35949	2.56594	0.00192986	0.0220068	1
PA14_RS01735	NC_008463	complement(380250..381299)	97.2726	1.49614	2.82087	0.00193518	0.0220269	1
PA14_RS04480	NC_008463	961839..964895	101.038	1.6274	3.08956	0.00196808	0.0223522	1
PA14_RS07890	NC_008463	1698901..1699587	98.4725	1.43752	2.70855	0.00197098	0.0223522	1
PA14_RS04385	NC_008463	complement(941975..942700)	139.084	1.40474	2.64769	0.00197918	0.0224042	1
PA14_RS04155	NC_008463	complement(884308..885348)	137.482	1.49916	2.82679	0.00198789	0.0224617	1
PA14_RS06695	NC_008463	1430423..1431070	111.673	-1.36669	-2.57879	0.00199479	0.0224868	1
PA14_RS26440	NC_008463	5760447..5761019	164.718	1.3497	2.5486	0.00200274	0.0224868	1
PA14_RS28980	NC_008463	6339923..6340933	109.593	1.3272	2.50915	0.00200495	0.0224868	1
PA14_RS19585	NC_008463	4292802..4293686	107.826	1.29968	2.46174	0.00200925	0.0224868	1
PA14_RS18305	NC_008463	4014866..4015756	79.1308	1.42535	2.6858	0.00201133	0.0224868	1
PA14_RS00945	NC_008463	complement(209318..210934)	135.9	1.57334	2.97593	0.0020137	0.0224868	1
PA14_RS17975	NC_008463	3937420..3938730	91.9763	1.38147	2.60533	0.00201645	0.0224868	1
PA14_RS04530	NC_008463	975501..976991	94.0096	1.53457	2.89703	0.00201916	0.0224868	1
PA14_RS08935	NC_008463	complement(1922000..1922695)	65.0711	-1.98406	-3.95604	0.00203222	0.0225916	1
PA14_RS07020	NC_008463	complement(1500527..1500850)	73.0706	-1.90596	-3.74757	0.00205585	0.0227783	1
wecC	NC_008463	2029301..2030569	59.2185	-2.02597	-4.07266	0.00205989	0.0227783	1
PA14_RS11855	NC_008463	complement(2516093..2517184)	49.8213	1.37769	2.59852	0.00206005	0.0227783	1
PA14_RS13615	NC_008463	complement(2939449..2940867)	79.8957	1.30864	2.47707	0.00206759	0.0228209	1
PA14_RS10825	NC_008463	complement(2328770..2329648)	91.9272	1.28838	2.44253	0.00207759	0.022878	1
PA14_RS12740	NC_008463	complement(2707180..2707950)	102.301	1.41458	2.66582	0.00208513	0.022878	1
PA14_RS13950	NC_008463	3042252..3043382	75.5043	1.45497	2.74151	0.00208546	0.022878	1
sdhC	NC_008463	complement(3922379..3922753)	49.4301	-1.57598	-2.98137	0.00208973	0.022878	1
dgcB	NC_008463	6350959..6352920	130.771	1.67778	3.19935	0.00209728	0.022878	1
PA14_RS07555	NC_008463	1624802..1626253	95.4694	1.45736	2.74605	0.00209847	0.022878	1
PA14_RS25915	NC_008463	5652879..5653361	115.235	1.27682	2.42304	0.00209862	0.022878	1
PA14_RS17295	NC_008463	3790665..3791594	97.0058	1.35347	2.55527	0.00211345	0.0229691	1
PA14_RS22920	NC_008463	5015756..5017087	141.931	1.37058	2.58574	0.00211874	0.0229691	1
PA14_RS08470	NC_008463	complement(1820779..1821654)	88.3663	1.44213	2.71721	0.00212295	0.0229691	1
PA14_RS09925	NC_008463	2141913..2142431	108.216	1.22668	2.34028	0.00212507	0.0229691	1
PA14_RS18375	NC_008463	complement(4031588..4032688)	118.822	1.43022	2.69487	0.00212891	0.0229691	1
PA14_RS21495	NC_008463	complement(4678646..4679425)	92.876	-1.26912	-2.41015	0.00212924	0.0229691	1
PA14_RS12750	NC_008463	2708887..2709183	78.3924	1.41874	2.67353	0.00213685	0.0229858	1
PA14_RS08495	NC_008463	complement(1826612..1827112)	186.34	-1.53812	-2.90416	0.00213821	0.0229858	1
PA14_RS01850	NC_008463	405267..406361	121.805	1.40405	2.64643	0.00214572	0.0230265	1
PA14_RS26030	NC_008463	5673945..5675990	134.409	1.69439	3.23641	0.00216542	0.0231605	1
PA14_RS08485	NC_008463	1823789..1824244	126.068	1.44081	2.71474	0.00216569	0.0231605	1
PA14_RS07420	NC_008463	complement(1589681..1591108)	102.176	1.51248	2.85299	0.00217781	0.02325	1
PA14_RS19470	NC_008463	4262897..4264339	108.547	1.38536	2.61238	0.00219169	0.0233579	1
PA14_RS14470	NC_008463	complement(3161822..3163555)	107.8	1.36309	2.57236	0.00220143	0.0234214	1
PA14_RS29915	NC_008463	2038087..2039199	36.1099	-1.96368	-3.90056	0.00221321	0.0235063	1
gspI_2	NC_008463	4940796..4941170	112.341	1.48224	2.79383	0.00222126	0.0235514	1
PA14_RS26210	NC_008463	5714904..5715770	94.8057	1.36387	2.57375	0.00222577	0.0235589	1
PA14_RS06375	NC_008463	complement(1355439..1356752)	110.361	1.36572	2.57704	0.00223158	0.0235739	1
PA14_RS08125	NC_008463	complement(1747083..1747448)	91.3268	1.43784	2.70915	0.0022348	0.0235739	1
PA14_RS22860	NC_008463	5004141..5004902	152.127	-1.32773	-2.51007	0.00225456	0.0237045	1
PA14_RS25490	NC_008463	complement(5564489..5564938)	189.756	-1.63685	-3.10986	0.00225484	0.0237045	1
PA14_RS25375	NC_008463	complement(5539656..5541192)	131.884	-2.13188	-4.38287	0.00226974	0.0237999	1
dksA_1	NC_008463	5574317..5574763	639.348	-2.11075	-4.31917	0.0022716	0.0237999	1
PA14_RS15110	NC_008463	complement(3305550..3307187)	115.901	1.3815	2.60539	0.00228104	0.0238558	1
PA14_RS25460	NC_008463	complement(5557967..5558950)	110.436	1.42711	2.68908	0.00228464	0.0238558	1
PA14_RS12635	NC_008463	complement(2686568..2686960)	77.4551	1.76371	3.3957	0.00229533	0.0239271	1
PA14_RS23130	NC_008463	5055897..5056298	109.489	1.46485	2.76035	0.00230234	0.0239598	1
PA14_RS12825	NC_008463	2722963..2723370	100.141	-1.40184	-2.64238	0.00231246	0.0239849	1
PA14_RS29495	NC_008463	complement(6454656..6455261)	213.853	-1.40476	-2.64774	0.00231274	0.0239849	1
PA14_RS18720	NC_008463	4101481..4103082	104.808	1.27926	2.42715	0.00231915	0.0239849	1
PA14_RS05310	NC_008463	complement(1137829..1138011)	44.9254	-1.69366	-3.23476	0.00232025	0.0239849	1
phnL	NC_008463	1755728..1756444	101.5	1.54865	2.92542	0.00233378	0.0240337	1
PA14_RS00150	NC_008463	complement(32081..33004)	113.318	1.43609	2.70587	0.00234126	0.0240337	1
PA14_RS12465	NC_008463	complement(2646291..2647394)	55.7917	-1.34906	-2.54746	0.00234309	0.0240337	1
PA14_RS01040	NC_008463	230222..231085	131.766	1.3048	2.47049	0.00234475	0.0240337	1
PA14_RS29195	NC_008463	6386825..6387274	101.832	1.50952	2.84715	0.00234667	0.0240337	1
PA14_RS17130	NC_008463	3764042..3766099	81.9256	1.14978	2.2188	0.00234825	0.0240337	1
PA14_RS12435	NC_008463	2640027..2641109	91.8751	1.33011	2.51422	0.00235627	0.024076	1
PA14_RS12080	NC_008463	complement(2565307..2565660)	109.173	-1.61175	-3.05622	0.00237674	0.0242451	1
PA14_RS16255	NC_008463	3573078..3574487	135.731	1.7683	3.40652	0.0023826	0.0242649	1
PA14_RS10655	NC_008463	2292047..2293036	111.737	1.32932	2.51285	0.00239388	0.0243027	1
PA14_RS29190	NC_008463	complement(6385222..6386697)	163.925	1.55993	2.94839	0.00239416	0.0243027	1
PA14_RS08005	NC_008463	1720741..1721727	151.156	1.23773	2.35827	0.00240511	0.0243192	1
rpsB	NC_008463	1463112..1463852	165.343	-1.61812	-3.06974	0.00241299	0.0243192	1
PA14_RS09480	NC_008463	2031887..2033236	59.4083	-1.98456	-3.95742	0.00241399	0.0243192	1
PA14_RS15590	NC_008463	complement(3419146..3420507)	95.5212	1.33091	2.51562	0.00241969	0.0243192	1
PA14_RS15840	NC_008463	complement(3478895..3480598)	71.2317	1.39372	2.62756	0.00242258	0.0243192	1
PA14_RS14255	NC_008463	complement(3117562..3119106)	104.263	1.22202	2.33274	0.00242518	0.0243192	1
PA14_RS16195	NC_008463	complement(3561244..3561732)	460.347	-2.09966	-4.28609	0.00242592	0.0243192	1
PA14_RS25920	NC_008463	5653351..5653728	128.008	1.45154	2.73499	0.00242721	0.0243192	1
PA14_RS16205	NC_008463	3563689..3564456	81.1285	-1.49734	-2.82321	0.00244337	0.0244154	1
PA14_RS30820	NC_008463	complement(4696132..4696347)	72.2005	1.81678	3.52294	0.002446	0.0244154	1
fepB	NC_008463	complement(872518..873423)	125.085	1.23866	2.3598	0.00244993	0.0244154	1
PA14_RS14485	NC_008463	complement(3166304..3167740)	80.9914	1.32206	2.50023	0.00245374	0.0244154	1
lepA	NC_008463	complement(4820632..4822431)	58.0028	-1.21849	-2.32704	0.00245653	0.0244154	1
PA14_RS11890	NC_008463	2523048..2524067	101.37	1.33385	2.52074	0.00246783	0.0244885	1
PA14_RS04930	NC_008463	1052938..1053168	92.1188	1.60309	3.03793	0.00250581	0.0247604	1
PA14_RS20270	NC_008463	4437362..4438045	158.21	-1.57142	-2.97198	0.00251033	0.0247604	1
tolQ	NC_008463	complement(4596992..4597687)	78.8359	-1.23029	-2.34615	0.00251535	0.0247604	1
PA14_RS04415	NC_008463	complement(947387..948499)	94.9235	1.42847	2.69161	0.00251684	0.0247604	1
PA14_RS19510	NC_008463	4271307..4272224	75.412	1.40465	2.64753	0.00251705	0.0247604	1
aguB_1	NC_008463	complement(344118..344996)	87.2137	1.34587	2.54183	0.00251923	0.0247604	1
PA14_RS17160	NC_008463	complement(3771000..3771431)	91.4498	1.47809	2.7858	0.00252817	0.0248089	1
PA14_RS14010	NC_008463	complement(3056681..3058156)	108.32	1.23846	2.35946	0.00254502	0.0249347	1
PA14_RS21405	NC_008463	complement(4660241..4660331)	3.83074	-6.46461	-88.3166	0.00255327	0.0249432	1
PA14_RS07335	NC_008463	1567535..1569292	122.44	1.51355	2.85511	0.00255621	0.0249432	1
PA14_RS25455	NC_008463	complement(5557200..5557967)	120.365	1.28945	2.44435	0.00255893	0.0249432	1
kynU	NC_008463	3346051..3347301	94.1504	1.34217	2.53533	0.002562	0.0249432	1
PA14_RS00970	NC_008463	215908..218280	122.613	1.57787	2.98529	0.00258061	0.0250849	1
rhtA	NC_008463	complement(4162085..4162978)	107.616	1.23015	2.34591	0.00258999	0.0251367	1
rsmB	NC_008463	complement(18789..20093)	136.098	1.27251	2.41582	0.00260466	0.0252285	1
PA14_RS09935	NC_008463	2143782..2144771	112.79	1.12629	2.18296	0.0026076	0.0252285	1
PA14_RS15795	NC_008463	3466965..3467612	105.004	1.33431	2.52154	0.00261264	0.0252379	1
PA14_RS20010	NC_008463	4376216..4376812	105.901	-1.41567	-2.66784	0.00261998	0.0252694	1
PA14_RS13135	NC_008463	complement(2799234..2800106)	108.534	1.18147	2.26807	0.00262471	0.0252756	1
sutA	NC_008463	complement(6223248..6223565)	477.306	-1.73125	-3.32015	0.00265085	0.0254877	1
PA14_RS24480	NC_008463	5341357..5341788	37.0412	1.76148	3.39045	0.00266125	0.0255046	1
PA14_RS08620	NC_008463	1857908..1858345	74.4329	-1.18413	-2.27227	0.00266493	0.0255046	1
PA14_RS16115	NC_008463	3544298..3545524	94.1352	-1.33663	-2.5256	0.00266497	0.0255046	1
PA14_RS15060	NC_008463	complement(3294000..3294857)	102.844	1.33861	2.52907	0.00267029	0.0255161	1
PA14_RS18320	NC_008463	4019120..4020034	115.83	1.50345	2.8352	0.00267975	0.025567	1
nirD	NC_008463	3708550..3708876	88.5767	1.70279	3.25531	0.00269282	0.0256234	1
PA14_RS18360	NC_008463	4027510..4028919	81.5374	1.28377	2.43474	0.00269394	0.0256234	1
PA14_RS15215	NC_008463	complement(3326951..3328426)	79.7502	1.29995	2.46221	0.00271291	0.0257633	1
PA14_RS26185	NC_008463	5708437..5710410	126.216	1.5491	2.92634	0.00271884	0.0257633	1
PA14_RS15735	NC_008463	3453132..3454340	99.8933	1.37301	2.59011	0.00272112	0.0257633	1
PA14_RS16730	NC_008463	3682952..3684238	72.6261	1.25955	2.39421	0.00274695	0.0259681	1
PA14_RS20535	NC_008463	complement(4496390..4497304)	94.1909	1.35696	2.56145	0.00277079	0.0261536	1
PA14_RS16360	NC_008463	complement(3604188..3604715)	119.698	1.41547	2.66746	0.00277712	0.0261666	1
PA14_RS19095	NC_008463	4184198..4186099	96.7801	1.32802	2.51058	0.00278394	0.0261666	1
PA14_RS30505	NC_008463	3174603..3175307	23.5868	-1.90346	-3.74108	0.00278485	0.0261666	1
gap	NC_008463	complement(1985515..1986519)	151.847	-1.44526	-2.72312	0.00279158	0.0261666	1
PA14_RS17900	NC_008463	complement(3924515..3925123)	236.772	-1.70063	-3.25044	0.00279426	0.0261666	1
PA14_RS30020	NC_008463	506662..506877	79.3893	1.92688	3.80233	0.00279907	0.0261666	1
PA14_RS12010	NC_008463	complement(2552900..2553829)	104.963	1.26429	2.40208	0.00280538	0.0261666	1
PA14_RS01470	NC_008463	complement(323410..324180)	116.471	1.28955	2.44452	0.00280598	0.0261666	1
PA14_RS11760	NC_008463	complement(2492593..2493942)	132.759	1.2449	2.37003	0.00281254	0.0261884	1
rpsJ	NC_008463	759165..759476	260.674	-2.30024	-4.9254	0.00282886	0.0262784	1
PA14_RS04920	NC_008463	1050399..1051289	109.544	1.22684	2.34054	0.0028307	0.0262784	1
PA14_RS14425	NC_008463	complement(3152097..3153542)	85.7523	1.25954	2.3942	0.00284691	0.0263893	1
PA14_RS19500	NC_008463	4269374..4270096	81.86	1.3785	2.59998	0.00288264	0.0266558	1
PA14_RS00720	NC_008463	159868..161217	132.274	1.30776	2.47557	0.00288772	0.0266558	1
PA14_RS30130	NC_008463	complement(1171256..1171480)	101.48	1.62305	3.08026	0.00289296	0.0266558	1
PA14_RS21230	NC_008463	complement(4623573..4624112)	55.3802	-1.27489	-2.4198	0.00290236	0.0266558	1
PA14_RS29375	NC_008463	6428188..6429132	128.261	1.32932	2.51285	0.00290642	0.0266558	1
PA14_RS27965	NC_008463	complement(6116678..6118219)	76.0662	-1.27983	-2.42811	0.00290684	0.0266558	1
PA14_RS30040	NC_008463	complement(569060..569302)	12.6415	-2.17734	-4.5232	0.00290895	0.0266558	1
mreD	NC_008463	complement(5174419..5174913)	68.2323	1.49042	2.80972	0.00291684	0.0266558	1
PA14_RS07145	NC_008463	1525771..1526844	113.408	1.34755	2.5448	0.00291857	0.0266558	1
PA14_RS10990	NC_008463	2361122..2362093	103.764	-1.18246	-2.26963	0.00292226	0.0266558	1
grxD	NC_008463	1605748..1606074	275.091	-1.7262	-3.30856	0.00292845	0.0266558	1
PA14_RS14505	NC_008463	complement(3171372..3172559)	92.1554	1.3624	2.57113	0.00292929	0.0266558	1
PA14_RS30500	NC_008463	complement(3150753..3151032)	77.0354	1.67395	3.19087	0.00293417	0.0266558	1
PA14_RS16830	NC_008463	3701850..3702545	115.491	-1.51581	-2.85959	0.00293593	0.0266558	1
PA14_RS00885	NC_008463	complement(195871..196920)	131.381	1.35666	2.56091	0.00295563	0.0267793	1
tssE_1	NC_008463	102506..103015	117.151	1.31297	2.48453	0.00296946	0.0267793	1
PA14_RS08550	NC_008463	1840369..1840677	323.216	-1.316	-2.48975	0.00297501	0.0267793	1
PA14_RS18750	NC_008463	complement(4108837..4109928)	63.415	1.25043	2.37913	0.00297777	0.0267793	1
PA14_RS26475	NC_008463	complement(5770146..5771744)	135.96	1.48614	2.80139	0.00297898	0.0267793	1
PA14_RS11320	NC_008463	2416694..2417398	124.276	-1.54029	-2.90853	0.00297909	0.0267793	1
PA14_RS15900	NC_008463	3488469..3489404	82.7819	1.19382	2.28757	0.00298074	0.0267793	1
PA14_RS19120	NC_008463	4190188..4191735	70.6335	1.23531	2.35432	0.00298413	0.0267793	1
PA14_RS01215	NC_008463	complement(267696..269201)	126.44	1.35821	2.56367	0.00299975	0.0268805	1
PA14_RS23960	NC_008463	5236082..5237203	23.0321	-1.95561	-3.87879	0.00300993	0.0269328	1
cobG	NC_008463	2308172..2309632	113.913	1.25645	2.38907	0.00302093	0.0269798	1
PA14_RS13610	NC_008463	complement(2938495..2939415)	84.1564	1.36502	2.57579	0.00302808	0.0269798	1
PA14_RS04460	NC_008463	956812..957381	44.3046	1.45671	2.74482	0.00302825	0.0269798	1
tolB	NC_008463	complement(4594188..4595486)	132.409	-1.59366	-3.01814	0.0030366	0.0270153	1
PA14_RS04380	NC_008463	complement(940586..941890)	99.8509	1.34364	2.53791	0.00304357	0.0270384	1
rpsI	NC_008463	complement(5128667..5129059)	502.103	-2.05079	-4.14333	0.00306501	0.0271899	1
PA14_RS17300	NC_008463	3791591..3792244	37.1597	1.53332	2.8945	0.0030821	0.0273024	1
PA14_RS17605	NC_008463	complement(3858484..3859392)	96.8284	1.22678	2.34044	0.00309266	0.0273568	1
PA14_RS08705	NC_008463	1874675..1875997	59.7375	1.21271	2.31773	0.0031033	0.0274117	1
PA14_RS13740	NC_008463	complement(2991632..2992486)	88.3817	1.47669	2.78309	0.00311641	0.0274883	1
ssuC	NC_008463	1691467..1692255	85.8238	1.4044	2.64709	0.00312133	0.0274926	1
PA14_RS16560	NC_008463	3644484..3645194	81.74	-1.15804	-2.23154	0.00313224	0.0275495	1
hppD	NC_008463	complement(4704698..4705771)	138.171	-1.53708	-2.90206	0.00314739	0.0276208	1
thpR	NC_008463	complement(2355297..2355845)	91.035	1.40795	2.65359	0.0031498	0.0276208	1
PA14_RS17140	NC_008463	complement(3768667..3769311)	71.6404	1.50392	2.83612	0.00315373	0.0276208	1
PA14_RS03440	NC_008463	complement(729719..731062)	90.2686	-1.36797	-2.58107	0.00317015	0.0277254	1
PA14_RS11910	NC_008463	complement(2526807..2528114)	91.7725	1.35434	2.55679	0.00318217	0.0277455	1
PA14_RS09940	NC_008463	2144768..2146291	93.5212	1.29945	2.46136	0.00318531	0.0277455	1
PA14_RS02340	NC_008463	511622..513112	94.381	1.48599	2.8011	0.00318589	0.0277455	1
PA14_RS07405	NC_008463	complement(1585123..1586547)	72.6559	1.44883	2.72987	0.00320211	0.0278085	1
PA14_RS15095	NC_008463	3302979..3303491	87.3783	1.37356	2.5911	0.00320241	0.0278085	1
PA14_RS22995	NC_008463	complement(5029937..5031217)	81.0213	-1.11749	-2.16969	0.0032066	0.0278085	1
rsxG	NC_008463	complement(1629208..1629852)	132.988	1.25114	2.38029	0.00321665	0.0278567	1
lepB_1	NC_008463	4219948..4220487	76.1721	1.39674	2.63305	0.00322133	0.0278582	1
PA14_RS19605	NC_008463	complement(4298169..4298951)	112.945	1.21411	2.31997	0.00323839	0.0279328	1
PA14_RS22650	NC_008463	complement(4944407..4945123)	127.689	1.35849	2.56417	0.00323898	0.0279328	1
PA14_RS20390	NC_008463	complement(4462626..4462922)	136.914	-1.71099	-3.27385	0.00325861	0.028063	1
PA14_RS26355	NC_008463	complement(5744620..5745027)	1187.1	-2.38835	-5.23557	0.00327979	0.0282062	1
PA14_RS07675	NC_008463	1653556..1654416	81.1624	1.23673	2.35664	0.00329985	0.0283141	1
PA14_RS28545	NC_008463	complement(6247439..6247630)	15.5692	-1.64821	-3.13444	0.00330148	0.0283141	1
PA14_RS06050	NC_008463	complement(1287179..1287673)	85.9283	1.36587	2.57732	0.00331145	0.0283603	1
PA14_RS12815	NC_008463	2721861..2722229	1792.74	-2.8543	-7.23155	0.00335233	0.0285883	1
PA14_RS19370	NC_008463	complement(4241995..4242732)	104.278	1.3198	2.49631	0.00335493	0.0285883	1
PA14_RS15595	NC_008463	3420659..3420883	431.256	-1.84285	-3.58717	0.00335592	0.0285883	1
sodB	NC_008463	5057249..5057830	321.668	-1.83961	-3.57914	0.00335654	0.0285883	1
PA14_RS18475	NC_008463	4048496..4049182	86.8306	1.26175	2.39786	0.0033654	0.0286244	1
PA14_RS22910	NC_008463	5013478..5014755	98.4782	1.28211	2.43194	0.00337444	0.0286619	1
PA14_RS15375	NC_008463	3371040..3372095	100.517	1.37983	2.60238	0.0034213	0.029004	1
PA14_RS04210	NC_008463	898671..899909	121.318	1.35995	2.56676	0.00342778	0.029004	1
PA14_RS02770	NC_008463	598897..600078	130.273	1.25011	2.37859	0.00342877	0.029004	1
PA14_RS24420	NC_008463	5332241..5332600	69.5298	1.55763	2.94371	0.00344011	0.0290591	1
PA14_RS00760	NC_008463	168212..168757	151.262	1.22281	2.33401	0.00344859	0.0290591	1
ahpC	NC_008463	156164..156727	319.734	-1.72616	-3.30847	0.0034639	0.0290591	1
PA14_RS07540	NC_008463	1621282..1622319	66.3083	1.18605	2.27528	0.00346473	0.0290591	1
coaD	NC_008463	complement(421371..421850)	45.4938	-1.33144	-2.51653	0.00346522	0.0290591	1
PA14_RS09495	NC_008463	2040149..2041165	16.8553	-1.53397	-2.89582	0.00347063	0.0290591	1
PA14_RS21730	NC_008463	4733076..4734296	104.76	1.33728	2.52674	0.00347209	0.0290591	1
PA14_RS10945	NC_008463	complement(2353093..2354115)	106.099	1.22288	2.33411	0.00347283	0.0290591	1
PA14_RS10680	NC_008463	2296952..2297545	118.44	1.4454	2.72339	0.00349972	0.0292156	1
PA14_RS08810	NC_008463	complement(1898307..1899053)	179.403	-1.50408	-2.83644	0.00350362	0.0292156	1
PA14_RS26040	NC_008463	5676805..5678040	144.772	1.25953	2.39417	0.00351818	0.0292156	1
PA14_RS01030	NC_008463	229047..229928	165.141	1.28837	2.44253	0.00351989	0.0292156	1
hpaB	NC_008463	complement(951044..952606)	82.0118	1.40237	2.64335	0.00352269	0.0292156	1
PA14_RS07810	NC_008463	1687634..1688383	100.299	1.2962	2.45581	0.00352613	0.0292156	1
PA14_RS02450	NC_008463	539691..539993	71.4584	1.58527	3.00064	0.00352772	0.0292156	1
PA14_RS26735	NC_008463	complement(5827671..5828213)	108.024	-1.25135	-2.38064	0.00352956	0.0292156	1
PA14_RS00615	NC_008463	138917..139651	131.023	1.19922	2.29616	0.00353399	0.0292156	1
PA14_RS04190	NC_008463	complement(893727..894983)	117.945	1.0845	2.12064	0.00355249	0.0293173	1
PA14_RS15105	NC_008463	complement(3304080..3305528)	124.003	1.27705	2.42342	0.00355894	0.0293173	1
PA14_RS10820	NC_008463	complement(2327152..2328768)	100.173	1.18532	2.27413	0.00356049	0.0293173	1
PA14_RS00700	NC_008463	155072..156052	121.844	1.18386	2.27184	0.0035697	0.0293443	1
PA14_RS17190	NC_008463	complement(3775306..3775728)	80.4891	1.47436	2.7786	0.00357326	0.0293443	1
PA14_RS13425	NC_008463	2878349..2879929	100.23	1.27842	2.42574	0.00358473	0.0293996	1
PA14_RS22030	NC_008463	complement(4798998..4799303)	60.3826	1.66906	3.18007	0.00359389	0.029401	1
PA14_RS16720	NC_008463	complement(3680702..3682012)	85.3954	-1.55966	-2.94784	0.00359441	0.029401	1
PA14_RS29630	NC_008463	complement(6482718..6483302)	88.4043	1.11279	2.16263	0.00360692	0.0294463	1
PA14_RS27215	NC_008463	complement(5954855..5956123)	88.6018	-1.20177	-2.30022	0.00360945	0.0294463	1
PA14_RS19395	NC_008463	complement(4246347..4247342)	120.188	1.2697	2.41111	0.00363357	0.029604	1
PA14_RS16745	NC_008463	complement(3686462..3686683)	55.5449	-1.41809	-2.67232	0.00364732	0.0296637	1
PA14_RS07005	NC_008463	1497418..1498053	141.216	-1.39462	-2.62919	0.00365412	0.0296637	1
PA14_RS19215	NC_008463	4211367..4212278	98.4235	1.20912	2.31197	0.00365699	0.0296637	1
tssI_7	NC_008463	complement(6203853..6205895)	140.957	1.38483	2.61141	0.00366006	0.0296637	1
PA14_RS20740	NC_008463	complement(4535213..4536706)	102.18	1.23859	2.35967	0.00366912	0.0296983	1
PA14_RS04400	NC_008463	complement(945100..945633)	66.2422	1.47782	2.78528	0.00368832	0.0297552	1
PA14_RS05400	NC_008463	1153904..1154365	99.1222	-1.17108	-2.2518	0.00369769	0.0297552	1
PA14_RS18645	NC_008463	complement(4084370..4084975)	71.7009	-1.49415	-2.81698	0.00369786	0.0297552	1
PA14_RS00090	NC_008463	complement(20090..21034)	125.412	1.25892	2.39317	0.00370194	0.0297552	1
PA14_RS01600	NC_008463	352562..353665	57.9302	-1.3165	-2.49061	0.00371405	0.0297552	1
mgtA	NC_008463	complement(5686053..5688764)	85.7529	1.39086	2.62236	0.00371603	0.0297552	1
PA14_RS30270	NC_008463	complement(1933832..1934353)	7.9055	-1.77267	-3.41685	0.00371701	0.0297552	1
PA14_RS25765	NC_008463	5624106..5624636	61.9841	-1.19301	-2.28629	0.00371798	0.0297552	1
rpsL	NC_008463	754693..755064	345.392	-1.93466	-3.82289	0.00371939	0.0297552	1
PA14_RS18820	NC_008463	4125450..4127072	100.288	1.23272	2.3501	0.00374405	0.0298888	1
PA14_RS23465	NC_008463	complement(5126613..5127824)	53.2991	-1.34505	-2.54039	0.00374928	0.0298888	1
PA14_RS26320	NC_008463	5739073..5739687	151.667	1.11992	2.17334	0.00375058	0.0298888	1
PA14_RS07160	NC_008463	1529470..1531197	108.263	1.34852	2.54651	0.00376206	0.0299417	1
nfuA	NC_008463	complement(3626428..3627012)	160.961	-1.61652	-3.06633	0.00376888	0.0299465	1
PA14_RS26075	NC_008463	complement(5683209..5684876)	112.564	1.27088	2.41308	0.00377233	0.0299465	1
PA14_RS21505	NC_008463	complement(4682103..4683386)	75.7235	1.15905	2.23311	0.00379346	0.0300412	1
PA14_RS22545	NC_008463	complement(4910276..4911982)	83.553	1.39545	2.6307	0.00379487	0.0300412	1
PA14_RS08275	NC_008463	1773139..1773813	68.3807	-1.25173	-2.38127	0.00379882	0.0300412	1
mexR	NC_008463	complement(486057..486500)	74.4238	-1.33019	-2.51436	0.00381415	0.030124	1
PA14_RS05490	NC_008463	complement(1173163..1174062)	133.028	1.28982	2.44498	0.00381923	0.0301257	1
PA14_RS10805	NC_008463	complement(2323029..2325014)	111.541	1.50341	2.83511	0.00382444	0.0301284	1
PA14_RS05055	NC_008463	1078011..1078580	137.713	1.25765	2.39106	0.00383049	0.0301377	1
PA14_RS01275	NC_008463	279133..279531	53.5065	-1.91136	-3.76165	0.00384713	0.0302302	1
PA14_RS16875	NC_008463	complement(3714270..3715094)	106.103	-1.33652	-2.52542	0.003861	0.0303007	1
PA14_RS28435	NC_008463	complement(6221897..6222811)	69.7588	1.20893	2.31167	0.00387586	0.0303108	1
PA14_RS06475	NC_008463	1375985..1376626	90.2957	1.22486	2.33732	0.00388042	0.0303108	1
treA	NC_008463	complement(2943630..2945267)	126.623	-1.46952	-2.7693	0.00388114	0.0303108	1
fliE	NC_008463	complement(4457549..4457878)	153.911	-1.46328	-2.75734	0.00388186	0.0303108	1
rpsG	NC_008463	755164..755634	157.092	-1.5785	-2.98659	0.00395482	0.0308122	1
PA14_RS17255	NC_008463	complement(3785397..3785726)	98.3263	1.55554	2.93944	0.00395603	0.0308122	1
PA14_RS07710	NC_008463	complement(1660714..1662081)	105.786	1.23579	2.3551	0.00396509	0.030844	1
fadA	NC_008463	2194928..2196103	86.9953	-1.19169	-2.28421	0.00397236	0.0308618	1
PA14_RS07870	NC_008463	complement(1696108..1696665)	148.696	1.34326	2.53724	0.00400996	0.0311148	1
cadR	NC_008463	1426595..1427065	167.715	-1.41554	-2.66759	0.00401593	0.0311222	1
PA14_RS22520	NC_008463	complement(4906701..4907687)	103.684	1.38194	2.60619	0.00402355	0.0311341	1
rpmB	NC_008463	complement(6259133..6259369)	535.645	-2.04123	-4.11597	0.00403008	0.0311341	1
PA14_RS23205	NC_008463	complement(5073660..5074343)	86.6934	-1.18542	-2.2743	0.00403256	0.0311341	1
PA14_RS01050	NC_008463	231904..232596	142.191	1.25115	2.38031	0.00403947	0.0311487	1
PA14_RS02940	NC_008463	complement(630641..631552)	118.462	1.19533	2.28996	0.00405521	0.0312311	1
PA14_RS13560	NC_008463	2911261..2912025	86.4902	1.22925	2.34445	0.00406411	0.0312608	1
PA14_RS17790	NC_008463	3897972..3900218	108.599	1.49146	2.81173	0.00407666	0.0312883	1
PA14_RS22200	NC_008463	4836101..4836571	105.293	1.4187	2.67344	0.00407778	0.0312883	1
PA14_RS23595	NC_008463	complement(5151673..5152482)	100.596	-1.30974	-2.47897	0.00409134	0.0313534	1
PA14_RS25935	NC_008463	complement(5655060..5655638)	120.731	1.28761	2.44122	0.00410618	0.0314236	1
PA14_RS04170	NC_008463	888424..889170	94.1726	1.14971	2.21869	0.00411065	0.0314236	1
PA14_RS09485	NC_008463	2034213..2036357	58.5045	-1.88259	-3.68736	0.00412638	0.031505	1
bluB	NC_008463	complement(4248270..4248926)	112.777	1.28489	2.43664	0.00413622	0.0315247	1
PA14_RS05710	NC_008463	complement(1220135..1221127)	91.7062	1.17994	2.26567	0.00413914	0.0315247	1
PA14_RS16905	NC_008463	3720583..3720771	14.6212	-2.4511	-5.46834	0.00414529	0.0315328	1
PA14_RS30105	NC_008463	987775..988002	54.67	1.76595	3.40097	0.00418748	0.0318146	1
PA14_RS29850	NC_008463	complement(6527684..6528064)	66.6431	-1.54803	-2.92418	0.00421575	0.0319901	1
PA14_RS29345	NC_008463	6424234..6424446	77.8971	-1.4348	-2.70344	0.00423338	0.0320846	1
PA14_RS27345	NC_008463	5980339..5982282	129.209	1.52851	2.88489	0.00424494	0.0321328	1
pilB	NC_008463	5234279..5235982	39.3086	-1.26224	-2.39868	0.0042531	0.0321393	1
PA14_RS23165	NC_008463	5063248..5064669	111.593	1.15818	2.23175	0.00425617	0.0321393	1
PA14_RS10115	NC_008463	2179926..2181506	114.174	1.2753	2.42049	0.00430982	0.032502	1
PA14_RS17070	NC_008463	3751162..3752076	87.4506	1.18726	2.27719	0.00432028	0.032502	1
hpaE	NC_008463	complement(915383..916843)	116.782	1.2066	2.30792	0.00432035	0.032502	1
PA14_RS30360	NC_008463	2478975..2479136	7.60045	-2.40771	-5.3063	0.00432998	0.032502	1
PA14_RS22265	NC_008463	complement(4849172..4851148)	93.8089	1.33697	2.52621	0.00433609	0.032502	1
PA14_RS19640	NC_008463	4304129..4304479	152.855	1.34966	2.54852	0.00433875	0.032502	1
rpsP	NC_008463	1361045..1361296	196.347	-1.68367	-3.21244	0.00434335	0.032502	1
PA14_RS28425	NC_008463	complement(6219164..6220333)	132.755	1.26546	2.40403	0.00434619	0.032502	1
PA14_RS14410	NC_008463	complement(3148916..3149791)	100.547	1.21729	2.32509	0.00435353	0.032508	1
PA14_RS22700	NC_008463	complement(4955642..4957178)	142.021	-2.12969	-4.37624	0.00435749	0.032508	1
PA14_RS28745	NC_008463	complement(6289541..6289933)	57.0789	-1.55718	-2.94279	0.00439799	0.0327606	1
PA14_RS15450	NC_008463	3390035..3390499	95.9907	1.43108	2.69648	0.00440194	0.0327606	1
PA14_RS07080	NC_008463	complement(1514178..1514948)	73.1232	1.33197	2.51746	0.00441592	0.0327714	1
PA14_RS19870	NC_008463	complement(4349378..4350697)	53.909	1.28192	2.43163	0.00442785	0.0327714	1
PA14_RS14740	NC_008463	complement(3227598..3228482)	101.552	1.19416	2.28811	0.00443281	0.0327714	1
PA14_RS06290	NC_008463	1334828..1336084	62.0467	1.0979	2.14043	0.00443631	0.0327714	1
sdhD	NC_008463	complement(3922017..3922385)	42.2298	-1.46895	-2.7682	0.00444023	0.0327714	1
rplF	NC_008463	766351..766884	218.273	-1.74653	-3.35551	0.0044404	0.0327714	1
PA14_RS05640	NC_008463	1208798..1209514	109.129	-1.38041	-2.60342	0.00444254	0.0327714	1
PA14_RS07400	NC_008463	complement(1584016..1585119)	95.6891	1.36222	2.57081	0.00445046	0.0327714	1
PA14_RS00690	NC_008463	152381..153952	133.73	1.43547	2.70471	0.00445102	0.0327714	1
PA14_RS17010	NC_008463	3742858..3743934	55.6421	-1.05931	-2.08394	0.00445856	0.0327879	1
PA14_RS24985	NC_008463	5455038..5456249	92.7731	1.21411	2.31998	0.00447936	0.0328838	1
PA14_RS14810	NC_008463	3241906..3242856	122.535	-1.00573	-2.00796	0.00448576	0.0328838	1
PA14_RS02455	NC_008463	539990..540175	56.0662	1.63044	3.09607	0.00448754	0.0328838	1
PA14_RS16060	NC_008463	complement(3528562..3529038)	100.327	1.4406	2.71434	0.00450304	0.0329378	1
PA14_RS10045	NC_008463	complement(2167408..2168673)	75.9713	-1.17223	-2.25359	0.00450554	0.0329378	1
PA14_RS12820	NC_008463	2722503..2722844	156.139	-1.67877	-3.20154	0.00451107	0.0329393	1
PA14_RS18950	NC_008463	complement(4155789..4158230)	83.9818	1.44484	2.72233	0.00451678	0.0329422	1
PA14_RS30085	NC_008463	complement(813598..813872)	53.9831	-1.9593	-3.88872	0.00453752	0.0330013	1
PA14_RS08480	NC_008463	complement(1822786..1823700)	112.236	1.29593	2.45534	0.00453867	0.0330013	1
PA14_RS04520	NC_008463	complement(972926..973594)	105.875	1.21358	2.31913	0.00454332	0.0330013	1
PA14_RS28645	NC_008463	complement(6271267..6272595)	95.615	1.35028	2.54962	0.0045517	0.0330013	1
PA14_RS24770	NC_008463	5403895..5405040	83.2814	1.0358	2.05026	0.00455293	0.0330013	1
PA14_RS07310	NC_008463	1561309..1561611	105.493	1.41417	2.66506	0.0045595	0.0330013	1
PA14_RS29655	NC_008463	complement(6487668..6489035)	128.25	1.17197	2.2532	0.0045663	0.0330013	1
PA14_RS12330	NC_008463	complement(2620013..2620720)	116.673	-1.39121	-2.62298	0.00457036	0.0330013	1
PA14_RS10770	NC_008463	2315677..2316045	107.644	1.30569	2.47202	0.00457285	0.0330013	1
PA14_RS00350	NC_008463	78760..79818	120.201	1.28963	2.44465	0.00458544	0.0330115	1
iscU	NC_008463	1255607..1255993	95.4184	-1.25362	-2.38438	0.00458828	0.0330115	1
PA14_RS28880	NC_008463	complement(6316127..6317663)	141.09	-2.12883	-4.37361	0.00459026	0.0330115	1
PA14_RS21360	NC_008463	4655845..4656360	80.1993	1.2621	2.39845	0.00464168	0.0333425	1
PA14_RS24785	NC_008463	5407156..5408181	131.894	1.32913	2.51251	0.00467517	0.0335442	1
PA14_RS05440	NC_008463	1162672..1164162	114.349	1.27043	2.41233	0.00470287	0.0337039	1
PA14_RS09385	NC_008463	complement(2008779..2009507)	74.8793	1.21389	2.31962	0.00471422	0.0337306	1
PA14_RS00225	NC_008463	complement(55575..56984)	120.072	1.20008	2.29752	0.00471749	0.0337306	1
PA14_RS25975	NC_008463	complement(5659342..5660739)	113.634	1.06288	2.0891	0.00472896	0.0337736	1
PA14_RS21315	NC_008463	complement(4644338..4644697)	63.8843	-1.24605	-2.37191	0.00474082	0.0338193	1
PA14_RS29610	NC_008463	6479530..6480408	108.903	1.12759	2.18493	0.00475536	0.033884	1
PA14_RS16030	NC_008463	complement(3520874..3522169)	183.113	-1.62063	-3.07509	0.00476883	0.0339155	1
PA14_RS12515	NC_008463	complement(2659452..2660507)	71.9346	-1.78811	-3.45363	0.00477073	0.0339155	1
PA14_RS24605	NC_008463	5370692..5371180	18.6613	-1.76344	-3.39506	0.00479261	0.034032	1
PA14_RS00600	NC_008463	135915..136502	105.183	1.20494	2.30527	0.00480299	0.0340665	1
PA14_RS15270	NC_008463	complement(3339951..3340853)	102.126	1.35567	2.55915	0.00481509	0.0340858	1
PA14_RS27705	NC_008463	6064004..6064402	171.858	1.49619	2.82096	0.00481891	0.0340858	1
dusB	NC_008463	5718313..5719311	108.826	-1.16052	-2.23539	0.00482221	0.0340858	1
PA14_RS11805	NC_008463	2505389..2506324	110.221	1.28121	2.43042	0.00484944	0.0342392	1
PA14_RS12795	NC_008463	complement(2717346..2717738)	80.4563	1.4696	2.76945	0.00485882	0.0342627	1
PA14_RS18370	NC_008463	4030165..4031580	102.489	1.15207	2.22233	0.00486384	0.0342627	1
PA14_RS27520	NC_008463	complement(6023780..6024037)	225.808	-1.63848	-3.11338	0.00487932	0.0343149	1
PA14_RS10800	NC_008463	complement(2322153..2322977)	121.921	1.32094	2.49829	0.00488233	0.0343149	1
dgcA	NC_008463	6348797..6350857	91.8099	1.24453	2.36942	0.00489638	0.0343746	1
PA14_RS16180	NC_008463	complement(3558859..3559482)	10.8612	-1.80186	-3.4867	0.00491524	0.0344054	1
PA14_RS13955	NC_008463	3043554..3044708	87.1363	1.24735	2.37405	0.00491587	0.0344054	1
lepB_2	NC_008463	complement(4819772..4820626)	52.793	-1.18818	-2.27866	0.00491801	0.0344054	1
PA14_RS09460	NC_008463	2026846..2027928	91.2055	-1.92807	-3.80546	0.00492299	0.0344054	1
PA14_RS00190	NC_008463	39223..40110	143.194	1.32615	2.50733	0.00493707	0.0344648	1
PA14_RS10735	NC_008463	2309629..2310255	129.613	1.19582	2.29075	0.00494928	0.0344732	1
PA14_RS19265	NC_008463	complement(4220494..4223049)	79.2298	1.31234	2.48343	0.00495132	0.0344732	1
PA14_RS30955	NC_008463	complement(5331379..5331690)	30.6867	-1.87934	-3.67907	0.00495838	0.0344732	1
ybgF	NC_008463	complement(4592795..4593619)	113.535	-1.36089	-2.56843	0.00496619	0.0344732	1
rplJ	NC_008463	745034..745534	70.2663	-1.48023	-2.78994	0.00497653	0.0344732	1
PA14_RS08110	NC_008463	1745158..1745460	72.831	1.3789	2.60071	0.00497722	0.0344732	1
PA14_RS28945	NC_008463	complement(6333258..6334151)	123.84	1.13163	2.19106	0.00497724	0.0344732	1
PA14_RS15920	NC_008463	3491891..3492418	89.3934	1.3256	2.50638	0.00498642	0.0344983	1
PA14_RS24715	NC_008463	complement(5393100..5393717)	179.667	-1.25109	-2.38021	0.00499576	0.0345242	1
cueR	NC_008463	5638181..5638579	126.662	-1.32854	-2.51149	0.00503176	0.0347076	1
PA14_RS27340	NC_008463	5979420..5980127	114.526	1.37738	2.59796	0.00503349	0.0347076	1
PA14_RS05610	NC_008463	complement(1200752..1201879)	126.34	1.3203	2.49718	0.00504205	0.0347279	1
PA14_RS06850	NC_008463	1463983..1464852	108.525	-1.39051	-2.62172	0.00506067	0.0348084	1
hupB	NC_008463	complement(3675646..3675918)	305.258	-1.81837	-3.52683	0.00507187	0.0348084	1
PA14_RS23075	NC_008463	5045603..5045905	310.512	-1.71881	-3.29164	0.00507312	0.0348084	1
mexD	NC_008463	complement(5423547..5426678)	88.0232	1.38823	2.61758	0.00507622	0.0348084	1
PA14_RS26480	NC_008463	5771833..5772729	99.545	1.2342	2.3525	0.0050985	0.0349225	1
PA14_RS13245	NC_008463	complement(2822349..2823116)	118.426	1.16114	2.23634	0.00512555	0.035065	1
PA14_RS10030	NC_008463	complement(2164832..2165212)	326.874	-1.5621	-2.95283	0.00513063	0.035065	1
PA14_RS16785	NC_008463	3691732..3692229	59.9575	-1.39283	-2.62592	0.00514389	0.035098	1
PA14_RS14075	NC_008463	complement(3070920..3072155)	112.917	1.42042	2.67663	0.00514679	0.035098	1
phnC	NC_008463	1748289..1749125	110.282	1.04085	2.05744	0.00515938	0.03514	1
PA14_RS17060	NC_008463	complement(3749019..3750017)	106.181	1.18409	2.2722	0.00516431	0.03514	1
fliS	NC_008463	complement(4462945..4463325)	279.072	-1.70792	-3.26689	0.0051843	0.0352091	1
PA14_RS00880	NC_008463	complement(193617..195608)	130.627	1.40895	2.65544	0.00518584	0.0352091	1
hemW	NC_008463	complement(442322..443476)	126.068	1.17844	2.26331	0.00520983	0.0353333	1
PA14_RS07305	NC_008463	1560404..1561324	118.537	1.18357	2.27139	0.00522991	0.0354306	1
PA14_RS02600	NC_008463	567171..568049	96.4829	1.37998	2.60264	0.00524396	0.035487	1
PA14_RS03935	NC_008463	complement(837665..838993)	96.3429	1.29518	2.45408	0.00527371	0.0356494	1
mexX	NC_008463	3421686..3422876	109.946	1.28134	2.43065	0.00528384	0.035677	1
PA14_RS09530	NC_008463	complement(2049293..2050360)	87.0207	1.16506	2.24243	0.00528932	0.035677	1
codB	NC_008463	complement(505399..506649)	124.224	1.19961	2.29677	0.00530572	0.0357487	1
ntrC	NC_008463	6045630..6047060	110.558	1.08346	2.11911	0.00531562	0.0357764	1
PA14_RS12700	NC_008463	complement(2700661..2701059)	79.5022	-1.8806	-3.68228	0.00535954	0.0360328	1
PA14_RS26065	NC_008463	5681516..5682877	131.839	1.21399	2.31978	0.00537459	0.0360644	1
PA14_RS15140	NC_008463	3312259..3312501	172.123	-1.60073	-3.03296	0.00537604	0.0360644	1
PA14_RS18380	NC_008463	complement(4032702..4034069)	81.7796	1.22661	2.34017	0.0053817	0.0360644	1
phnG	NC_008463	1751797..1752255	112.923	1.12113	2.17518	0.00539447	0.0361109	1
PA14_RS30430	NC_008463	2800092..2800271	12.8463	2.76024	6.77508	0.00542539	0.0362786	1
PA14_RS15240	NC_008463	complement(3332168..3333364)	107.254	1.27662	2.4227	0.00544116	0.0363448	1
PA14_RS30490	NC_008463	3075271..3075469	19.882	2.03786	4.10635	0.00545015	0.0363657	1
tsaA	NC_008463	complement(1745467..1746162)	115.894	1.17655	2.26035	0.0054579	0.0363782	1
rho	NC_008463	complement(6171078..6172337)	76.977	-1.21771	-2.32577	0.00546652	0.0363965	1
PA14_RS09600	NC_008463	2059122..2059571	124.449	-1.47816	-2.78593	0.00547617	0.0364215	1
PA14_RS14620	NC_008463	complement(3200165..3200932)	94.1035	1.33363	2.52036	0.00548697	0.0364542	1
PA14_RS12840	NC_008463	2726001..2727038	261.542	-1.74227	-3.34562	0.00549813	0.0364892	1
PA14_RS28930	NC_008463	6329795..6331171	117.818	1.15319	2.22404	0.00550825	0.0365172	1
PA14_RS09015	NC_008463	complement(1939714..1941291)	34.0465	-1.70171	-3.25285	0.00551757	0.0365212	1
PA14_RS28765	NC_008463	complement(6292100..6292267)	16.2028	-1.57929	-2.98822	0.0055392	0.0365212	1
PA14_RS19345	NC_008463	complement(4236144..4237343)	102.141	1.2776	2.42435	0.00554159	0.0365212	1
PA14_RS05445	NC_008463	1164159..1166354	110.352	1.37373	2.5914	0.00554573	0.0365212	1
tcmP	NC_008463	complement(3184999..3186315)	53.4864	-1.79248	-3.46409	0.00555662	0.0365212	1
PA14_RS18605	NC_008463	4073921..4074508	100.399	-1.19066	-2.28258	0.00555934	0.0365212	1
madL	NC_008463	233582..233986	142.078	1.18917	2.28021	0.00556103	0.0365212	1
PA14_RS02545	NC_008463	557917..558432	211.304	-1.35092	-2.55075	0.00556136	0.0365212	1
PA14_RS12845	NC_008463	2727061..2727486	99.9765	-1.34661	-2.54314	0.00556388	0.0365212	1
PA14_RS26295	NC_008463	5734582..5735100	118.729	1.27792	2.42489	0.00556783	0.0365212	1
PA14_RS30095	NC_008463	complement(898269..898562)	18.9982	2.13089	4.37988	0.00557389	0.0365222	1
PA14_RS27640	NC_008463	6052158..6052976	117.53	1.16048	2.23532	0.00560226	0.0366694	1
trbK	NC_008463	1314094..1314369	97.487	1.53699	2.90188	0.00564452	0.0368529	1
PA14_RS16485	NC_008463	3630345..3630809	86.5762	1.35793	2.56317	0.00565197	0.0368529	1
PA14_RS04335	NC_008463	926433..927623	96.838	1.24114	2.36385	0.00565558	0.0368529	1
PA14_RS02460	NC_008463	complement(540138..540758)	136.485	1.15861	2.23242	0.00565786	0.0368529	1
PA14_RS30950	NC_008463	complement(5305679..5306710)	15.6722	-1.69234	-3.23181	0.00566051	0.0368529	1
PA14_RS28890	NC_008463	6319833..6320237	164.358	-1.23403	-2.35224	0.00566602	0.0368529	1
PA14_RS26290	NC_008463	5734271..5734573	79.3706	1.42496	2.68507	0.00568042	0.0368931	1
PA14_RS31040	NC_008463	5918783..5918983	54.6672	1.75958	3.386	0.00568614	0.0368931	1
PA14_RS15380	NC_008463	complement(3372115..3373338)	94.2416	1.29939	2.46126	0.00569249	0.0368931	1
PA14_RS29125	NC_008463	6369948..6372965	122.382	1.65448	3.14809	0.00570192	0.0368931	1
PA14_RS14400	NC_008463	complement(3146722..3147369)	115.303	1.26212	2.39848	0.00570198	0.0368931	1
PA14_RS06585	NC_008463	1405645..1407273	84.9389	-1.25493	-2.38655	0.00571719	0.0369529	1
PA14_RS22440	NC_008463	4893060..4894265	45.8042	-1.30211	-2.46589	0.00574274	0.0370793	1
PA14_RS25080	NC_008463	complement(5478992..5479579)	272.26	-1.52833	-2.88451	0.00574909	0.0370816	1
PA14_RS05795	NC_008463	1238079..1239002	116.678	1.20522	2.30572	0.00575874	0.0371052	1
PA14_RS15430	NC_008463	3387041..3387703	111.074	1.30103	2.46404	0.00576637	0.0371158	1
PA14_RS14415	NC_008463	complement(3149809..3150795)	71.434	1.27536	2.42059	0.00577727	0.0371286	1
fadB	NC_008463	2192750..2194897	114.245	-1.58874	-3.00786	0.00578036	0.0371286	1
PA14_RS26080	NC_008463	complement(5684919..5685128)	40.4194	1.92487	3.79703	0.00578672	0.0371309	1
PA14_RS02220	NC_008463	complement(480769..481491)	121.964	1.17611	2.25966	0.00580818	0.0372301	1
PA14_RS06055	NC_008463	complement(1287746..1288786)	94.5658	1.14754	2.21535	0.00582398	0.0372583	1
PA14_RS01870	NC_008463	complement(408603..409988)	86.4889	1.25867	2.39276	0.00582461	0.0372583	1
PA14_RS04110	NC_008463	873549..874346	127.873	1.1854	2.27426	0.00583599	0.0372925	1
PA14_RS19815	NC_008463	complement(4338173..4338790)	269.814	-1.62942	-3.09389	0.00584223	0.0372939	1
PA14_RS22040	NC_008463	4800078..4801007	83.4562	1.02923	2.04093	0.00585313	0.037325	1
PA14_RS24775	NC_008463	5405096..5406310	86.5957	1.17458	2.25727	0.00587242	0.0373865	1
PA14_RS12615	NC_008463	complement(2682779..2683099)	112.768	1.46767	2.76575	0.00587485	0.0373865	1
PA14_RS16845	NC_008463	3706047..3708497	58.0247	1.33789	2.52781	0.00588848	0.0374225	1
PA14_RS08970	NC_008463	complement(1931382..1932050)	11.7871	-1.76297	-3.39396	0.0058961	0.0374225	1
PA14_RS01170	NC_008463	257439..258482	132.483	1.31022	2.4798	0.00589864	0.0374225	1
PA14_RS09455	NC_008463	2026291..2026590	65.5576	-1.83181	-3.55984	0.00591787	0.037457	1
PA14_RS07085	NC_008463	complement(1514941..1515834)	80.0103	1.21085	2.31474	0.00592098	0.037457	1
PA14_RS02060	NC_008463	complement(444187..444606)	164.416	-1.38826	-2.61764	0.00592222	0.037457	1
PA14_RS22225	NC_008463	complement(4840928..4841809)	101.585	1.16869	2.24807	0.00592833	0.0374573	1
PA14_RS30630	NC_008463	complement(3743992..3744477)	180.065	-1.56699	-2.96285	0.00594147	0.0374958	1
prpF	NC_008463	4787257..4788444	94.8952	1.13185	2.1914	0.00594652	0.0374958	1
PA14_RS08350	NC_008463	1787554..1787859	282.113	-1.58216	-2.99418	0.00602567	0.0379562	1
PA14_RS23245	NC_008463	complement(5080729..5081022)	260.273	-1.65645	-3.15239	0.00604474	0.0380376	1
PA14_RS22505	NC_008463	4903681..4904997	107.083	1.25476	2.38628	0.00605229	0.0380465	1
PA14_RS17025	NC_008463	3745500..3745688	67.158	-1.7188	-3.29162	0.00608093	0.0381878	1
PA14_RS26910	NC_008463	complement(5871281..5872372)	127.547	1.40765	2.65305	0.00608915	0.0382006	1
PA14_RS17800	NC_008463	complement(3901580..3902362)	113.221	1.11994	2.17337	0.0061054	0.038242	1
PA14_RS24690	NC_008463	complement(5388497..5388754)	370.233	-2.04277	-4.12036	0.00611395	0.038242	1
PA14_RS14665	NC_008463	complement(3211626..3212621)	91.9873	1.22394	2.33583	0.00611869	0.038242	1
PA14_RS29605	NC_008463	complement(6477682..6479448)	117.879	1.33824	2.52843	0.00612045	0.038242	1
PA14_RS26045	NC_008463	5678016..5678510	69.2383	1.43442	2.70273	0.0061271	0.0382449	1
PA14_RS22975	NC_008463	complement(5026822..5028078)	102.501	1.18158	2.26826	0.00613558	0.0382513	1
PA14_RS00365	NC_008463	complement(82730..83929)	154.499	1.25632	2.38886	0.00614392	0.0382513	1
PA14_RS12725	NC_008463	complement(2705011..2705649)	109.938	1.26895	2.40986	0.00614664	0.0382513	1
lptA	NC_008463	5154983..5155510	99.1858	-1.22326	-2.33474	0.00615329	0.0382542	1
cysB	NC_008463	complement(3739450..3740424)	115.923	-1.3179	-2.49303	0.0061916	0.0383951	1
PA14_RS11575	NC_008463	complement(2457668..2457898)	134.973	-1.35537	-2.55863	0.0061917	0.0383951	1
creD	NC_008463	538283..539641	83.0049	1.06175	2.08746	0.00620013	0.0383951	1
PA14_RS18775	NC_008463	complement(4115434..4117026)	102.451	1.13223	2.19197	0.00620075	0.0383951	1
PA14_RS11545	NC_008463	complement(2452624..2453901)	73.9904	-1.17984	-2.26551	0.00623431	0.0385643	1
PA14_RS07880	NC_008463	complement(1697536..1698429)	95.7348	1.1437	2.20947	0.00625755	0.0386694	1
PA14_RS10630	NC_008463	complement(2287689..2288456)	85.7839	1.28057	2.42934	0.00626888	0.0387008	1
PA14_RS21940	NC_008463	complement(4775987..4776310)	89.6692	1.45902	2.74921	0.00627852	0.0387217	1
PA14_RS10700	NC_008463	complement(2300528..2301301)	107.578	1.1958	2.29072	0.00629442	0.0387472	1
PA14_RS12655	NC_008463	complement(2690722..2691000)	229.976	-1.62824	-3.09136	0.00629517	0.0387472	1
PA14_RS13670	NC_008463	complement(2951026..2951931)	87.4143	1.06534	2.09267	0.00631096	0.0388058	1
rlmE	NC_008463	complement(5609829..5610452)	161.199	-1.42553	-2.68614	0.00635555	0.0390146	1
PA14_RS29010	NC_008463	6346455..6346925	123.721	1.15156	2.22153	0.00635752	0.0390146	1
bioC	NC_008463	572694..573518	135.72	1.10671	2.15353	0.00636889	0.0390457	1
PA14_RS04185	NC_008463	complement(891558..893717)	95.9954	1.24269	2.36639	0.00641956	0.0393174	1
PA14_RS16200	NC_008463	complement(3562214..3562927)	77.3313	-1.54218	-2.91235	0.00643428	0.039336	1
PA14_RS02510	NC_008463	complement(551016..551942)	123.055	1.13524	2.19656	0.0064353	0.039336	1
rplQ	NC_008463	772440..772829	85.5243	-1.22969	-2.34517	0.00644345	0.039347	1
PA14_RS13945	NC_008463	3041071..3042255	113.84	1.33236	2.51814	0.00647224	0.0394839	1
PA14_RS09875	NC_008463	complement(2121840..2123471)	108.45	1.11421	2.16477	0.00654957	0.0399163	1
PA14_RS18900	NC_008463	4144573..4145301	42.5525	-1.70915	-3.26969	0.0065646	0.0399685	1
PA14_RS18895	NC_008463	4142401..4144101	55.1011	-1.63563	-3.10724	0.00657675	0.0399956	1
PA14_RS26875	NC_008463	complement(5862849..5864009)	106.144	1.13171	2.19119	0.00658196	0.0399956	1
PA14_RS24050	NC_008463	5253822..5254508	59.0707	1.25896	2.39323	0.00659084	0.0400103	1
PA14_RS28960	NC_008463	complement(6336271..6336750)	81.9202	1.39399	2.62805	0.00660676	0.0400416	1
PA14_RS04275	NC_008463	complement(913925..914317)	109.37	1.27199	2.41494	0.00662586	0.0400416	1
PA14_RS22210	NC_008463	4838092..4839129	112.995	1.16803	2.24705	0.00662684	0.0400416	1
PA14_RS15160	NC_008463	complement(3315808..3316761)	78.8401	1.29121	2.44734	0.00662809	0.0400416	1
PA14_RS18670	NC_008463	4090074..4091663	74.2635	1.17906	2.26429	0.00662833	0.0400416	1
PA14_RS25005	NC_008463	5465175..5466146	115.714	1.16737	2.24602	0.0066567	0.0401343	1
PA14_RS29650	NC_008463	complement(6486815..6487573)	178.938	-1.33403	-2.52105	0.00666113	0.0401343	1
PA14_RS24305	NC_008463	complement(5305003..5305668)	47.013	-1.81883	-3.52794	0.00666656	0.0401343	1
PA14_RS02495	NC_008463	547884..548288	121.536	1.24401	2.36856	0.0066696	0.0401343	1
PA14_RS30465	NC_008463	2868890..2869132	19.3483	-2.00316	-4.00877	0.00667775	0.0401443	1
sycN	NC_008463	complement(3786093..3786464)	81.7404	1.43152	2.69731	0.00669366	0.0402009	1
PA14_RS17105	NC_008463	complement(3759037..3759837)	131.317	-1.06901	-2.09799	0.00671222	0.0402733	1
accA	NC_008463	1483003..1483953	94.093	-1.22018	-2.32976	0.00675783	0.0405077	1
PA14_RS00770	NC_008463	169897..172284	123.352	1.4126	2.66217	0.00676707	0.0405239	1
PA14_RS14340	NC_008463	3132610..3133815	88.4596	1.24469	2.36968	0.00678216	0.0405507	1
minE	NC_008463	complement(1914545..1914799)	140.564	-2.00013	-4.00036	0.00678732	0.0405507	1
PA14_RS11565	NC_008463	2456363..2456797	158	-1.41557	-2.66766	0.0067917	0.0405507	1
PA14_RS13975	NC_008463	complement(3047822..3048616)	76.9808	1.2808	2.42973	0.00679775	0.0405507	1
PA14_RS18040	NC_008463	3952828..3953013	25.7523	-1.68442	-3.2141	0.00681998	0.0406442	1
dsbC	NC_008463	1367515..1368243	80.6678	-1.04973	-2.07015	0.00684456	0.0406873	1
PA14_RS02870	NC_008463	complement(619177..619974)	116.204	1.00685	2.00952	0.00684863	0.0406873	1
PA14_RS02805	NC_008463	complement(606248..606856)	113.316	-1.24255	-2.36616	0.00685842	0.0406873	1
rpmF	NC_008463	2240959..2241141	29.7399	-2.18538	-4.54848	0.00686304	0.0406873	1
PA14_RS26960	NC_008463	complement(5882248..5883537)	116.678	1.16019	2.23487	0.00686992	0.0406873	1
PA14_RS13625	NC_008463	complement(2941727..2942587)	66.6525	1.22525	2.33796	0.00687365	0.0406873	1
PA14_RS23345	NC_008463	complement(5101834..5102745)	130.354	-1.63041	-3.096	0.00687555	0.0406873	1
phnH	NC_008463	1752255..1752884	109.703	1.17062	2.25108	0.00688068	0.0406873	1
PA14_RS10555	NC_008463	complement(2273468..2275078)	290.213	-2.123	-4.35599	0.00688634	0.0406873	1
PA14_RS04145	NC_008463	complement(882259..883278)	109.172	1.12385	2.17928	0.00690574	0.0407386	1
brnQ_1	NC_008463	3481126..3482439	78.1597	1.17948	2.26495	0.00690819	0.0407386	1
PA14_RS01440	NC_008463	complement(318332..319753)	127.157	1.18315	2.27071	0.00691653	0.040749	1
PA14_RS24615	NC_008463	5371723..5372538	31.4318	-1.87215	-3.66077	0.00692944	0.0407862	1
PA14_RS20875	NC_008463	4562837..4563835	64.9431	-1.18029	-2.26622	0.00694048	0.0408124	1
PA14_RS05970	NC_008463	complement(1271832..1272782)	200.165	-1.53269	-2.89326	0.00696372	0.0409102	1
PA14_RS13025	NC_008463	complement(2767719..2768843)	97.656	1.17776	2.26225	0.00697132	0.040916	1
PA14_RS11405	NC_008463	complement(2432715..2434523)	82.4645	1.17261	2.2542	0.00698527	0.0409591	1
PA14_RS19945	NC_008463	complement(4361394..4362023)	78.1886	1.30228	2.46618	0.00699779	0.0409821	1
PA14_RS16015	NC_008463	complement(3517005..3519209)	103.94	-1.48357	-2.7964	0.00700244	0.0409821	1
PA14_RS17040	NC_008463	3747130..3747348	40.8792	-1.45448	-2.74058	0.00701335	0.0410073	1
PA14_RS11725	NC_008463	2479279..2480274	33.1581	-1.35271	-2.55392	0.00702536	0.0410214	1
pilP_1	NC_008463	5281595..5282128	113.804	1.20782	2.30989	0.00702902	0.0410214	1
PA14_RS23795	NC_008463	5195069..5196682	71.0294	-1.05324	-2.07519	0.00703839	0.0410334	1
PA14_RS03945	NC_008463	complement(840542..841270)	109.626	1.11273	2.16254	0.00704433	0.0410334	1
PA14_RS05165	NC_008463	1098155..1101793	76.0445	1.31847	2.49401	0.00706723	0.0411038	1
PA14_RS02240	NC_008463	485413..485988	93.247	-1.31375	-2.48587	0.0070697	0.0411038	1
PA14_RS10390	NC_008463	2240409..2240945	306.545	-1.79343	-3.46639	0.00707998	0.041125	1
mexQ	NC_008463	1615483..1618644	94.844	1.4147	2.66604	0.007108	0.041249	1
ssrS	NC_008463	6156533..6156711	199.883	-1.86582	-3.64475	0.00712025	0.0412815	1
PA14_RS29810	NC_008463	complement(6521067..6521492)	236.328	-1.42464	-2.68447	0.00713448	0.0413086	1
PA14_RS19355	NC_008463	4237997..4239817	91.164	1.10638	2.15305	0.00714085	0.0413086	1
PA14_RS19795	NC_008463	complement(4335035..4335652)	91.4298	-1.11971	-2.17304	0.00714495	0.0413086	1
PA14_RS16135	NC_008463	3548064..3550478	96.282	1.31349	2.48543	0.00716929	0.0414107	1
PA14_RS12995	NC_008463	2761652..2762281	70.9641	1.26692	2.40648	0.00719189	0.0414997	1
PA14_RS14150	NC_008463	3087301..3088323	82.9651	1.2064	2.30761	0.00719811	0.0414997	1
PA14_RS29785	NC_008463	6515098..6516303	98.5791	1.20358	2.30311	0.00730001	0.0420481	1
PA14_RS15200	NC_008463	3324471..3324869	124.319	-1.02801	-2.0392	0.00731597	0.0421008	1
PA14_RS13110	NC_008463	2794217..2794978	93.8516	1.18608	2.27534	0.00732891	0.0421045	1
PA14_RS01845	NC_008463	complement(403906..405057)	114.898	1.16127	2.23655	0.00733223	0.0421045	1
PA14_RS00830	NC_008463	complement(184817..185614)	129.803	1.28551	2.43769	0.00733702	0.0421045	1
PA14_RS15195	NC_008463	complement(3322528..3324300)	88.6815	-1.19414	-2.28808	0.00734683	0.0421218	1
PA14_RS24625	NC_008463	5373154..5376630	39.6759	-1.65221	-3.14315	0.0073608	0.0421294	1
PA14_RS29255	NC_008463	complement(6400979..6403831)	112.705	1.47029	2.77078	0.00736176	0.0421294	1
PA14_RS16855	NC_008463	3708903..3711629	87.8908	1.32741	2.50952	0.00744573	0.0425706	1
PA14_RS12030	NC_008463	2557190..2558917	64.7168	1.01516	2.02113	0.00745462	0.0425821	1
PA14_RS29890	NC_008463	complement(6537049..6537456)	85.2028	-1.13267	-2.19264	0.00748014	0.0426885	1
PA14_RS14650	NC_008463	complement(3206340..3208643)	65.9987	1.09814	2.14079	0.00750106	0.0427353	1
PA14_RS08170	NC_008463	1753981..1754865	78.9971	1.13419	2.19495	0.00750215	0.0427353	1
PA14_RS16460	NC_008463	3624953..3625195	94.2894	1.48796	2.80492	0.00751565	0.0427729	1
PA14_RS16070	NC_008463	complement(3532880..3534841)	96.5758	1.19768	2.29371	0.00754293	0.0428215	1
PA14_RS20795	NC_008463	complement(4546854..4549001)	115.371	1.38953	2.61993	0.00754951	0.0428215	1
PA14_RS06465	NC_008463	1374599..1375219	132.711	-1.21284	-2.31794	0.00755662	0.0428215	1
PA14_RS24450	NC_008463	5335128..5336633	60.4834	1.12525	2.1814	0.0075584	0.0428215	1
PA14_RS18290	NC_008463	complement(4011378..4011809)	81.5782	1.42376	2.68283	0.00755877	0.0428215	1
PA14_RS13390	NC_008463	complement(2870256..2870588)	5.50449	-1.57055	-2.97017	0.00758466	0.0429289	1
PA14_RS14520	NC_008463	complement(3176214..3176576)	75.1761	-1.53567	-2.89924	0.00760204	0.042988	1
PA14_RS05760	NC_008463	1229235..1229636	69.019	1.3347	2.52223	0.00762569	0.043039	1
PA14_RS23195	NC_008463	complement(5072714..5072956)	253.129	-1.56377	-2.95626	0.00763064	0.043039	1
PA14_RS12535	NC_008463	complement(2665498..2666538)	32.2305	-1.12067	-2.17447	0.00763236	0.043039	1
PA14_RS06710	NC_008463	1432294..1433160	87.9901	1.14826	2.21646	0.00763887	0.043039	1
PA14_RS28095	NC_008463	complement(6147866..6148780)	127.036	1.12375	2.17913	0.00765569	0.0430946	1
PA14_RS08255	NC_008463	1768608..1769648	66.37	-1.0956	-2.13702	0.00766862	0.0431002	1
PA14_RS28480	NC_008463	complement(6231622..6232539)	106.722	1.10652	2.15326	0.00767061	0.0431002	1
PA14_RS14565	NC_008463	complement(3187110..3188081)	76.8871	-1.46833	-2.76702	0.00769534	0.0432	1
PA14_RS16265	NC_008463	complement(3575143..3577506)	135.736	1.54704	2.92217	0.00771416	0.0432244	1
PA14_RS27150	NC_008463	5935291..5936271	104.726	1.20608	2.3071	0.00771677	0.0432244	1
PA14_RS27290	NC_008463	complement(5973082..5973498)	363.535	-1.7603	-3.38769	0.00772237	0.0432244	1
PA14_RS22300	NC_008463	4854862..4855677	105.261	1.09057	2.12958	0.00773381	0.0432244	1
PA14_RS00865	NC_008463	complement(191825..192532)	111.457	1.02491	2.03484	0.0077346	0.0432244	1
rplC	NC_008463	759559..760194	148.886	-1.49341	-2.81553	0.00774343	0.0432347	1
PA14_RS14165	NC_008463	3090172..3090789	60.4315	-1.06079	-2.08607	0.00777135	0.0433515	1
PA14_RS30665	NC_008463	3935669..3935857	62.0755	1.63551	3.10698	0.00778301	0.0433775	1
PA14_RS04750	NC_008463	1015471..1017054	138.336	1.3376	2.52731	0.00780294	0.043386	1
PA14_RS08325	NC_008463	complement(1783583..1784053)	152.384	-1.17864	-2.26363	0.00780455	0.043386	1
PA14_RS09885	NC_008463	complement(2125225..2126247)	105.954	1.17153	2.2525	0.00780663	0.043386	1
PA14_RS21650	NC_008463	complement(4714206..4715144)	100.123	-1.28398	-2.4351	0.00781869	0.043386	1
PA14_RS01625	NC_008463	complement(358448..360835)	116.756	1.36937	2.58358	0.00783246	0.043386	1
PA14_RS16515	NC_008463	3637233..3637460	293.16	-1.63776	-3.11181	0.00783288	0.043386	1
PA14_RS00475	NC_008463	complement(111195..112577)	123.843	1.17636	2.26007	0.00783993	0.043386	1
rimM	NC_008463	1361312..1361839	152.378	-1.35566	-2.55914	0.00784059	0.043386	1
PA14_RS25800	NC_008463	5630365..5633181	104.364	1.33937	2.53041	0.00785026	0.0434007	1
PA14_RS05720	NC_008463	1221697..1222182	85.2094	1.24439	2.36919	0.0078826	0.0435406	1
PA14_RS06090	NC_008463	complement(1295421..1296317)	91.7201	1.19094	2.28301	0.00789473	0.0435508	1
PA14_RS20235	NC_008463	complement(4430999..4431751)	127.017	1.03122	2.04375	0.00790502	0.0435508	1
lptC	NC_008463	5154424..5154996	55.0758	-1.3214	-2.49908	0.007909	0.0435508	1
benA	NC_008463	2791292..2792659	83.5247	1.07801	2.11113	0.00791257	0.0435508	1
PA14_RS16455	NC_008463	3623926..3624930	96.6475	1.06128	2.08678	0.00792565	0.0435727	1
PA14_RS02205	NC_008463	477829..478623	117.896	0.970805	1.95993	0.00793063	0.0435727	1
PA14_RS30515	NC_008463	complement(3183178..3184587)	123.269	-1.89698	-3.72432	0.00794398	0.0435897	1
PA14_RS22185	NC_008463	complement(4832874..4833545)	96.2967	1.12271	2.17755	0.00795038	0.0435897	1
PA14_RS25010	NC_008463	5466256..5467254	128.051	1.1358	2.19741	0.00795484	0.0435897	1
PA14_RS22480	NC_008463	4898284..4899138	79.2011	1.17906	2.26429	0.00797004	0.0436344	1
rpmJ	NC_008463	769724..769840	1.39112	-3.8339	-14.26	0.00799469	0.043705	1
PA14_RS30470	NC_008463	2869449..2870000	13.1759	-1.68784	-3.22174	0.00799706	0.043705	1
PA14_RS21580	NC_008463	4699090..4699446	118.166	-1.40419	-2.64669	0.00800829	0.0437278	1
PA14_RS15820	NC_008463	complement(3471184..3473829)	91.7484	1.26091	2.39647	0.00802187	0.0437634	1
PA14_RS16310	NC_008463	complement(3583955..3585142)	223.767	-1.63286	-3.10126	0.0080475	0.0437898	1
PA14_RS11370	NC_008463	complement(2426013..2426498)	52.9075	-1.41011	-2.65757	0.00804753	0.0437898	1
treZ	NC_008463	3255048..3256799	141.421	-1.61197	-3.0567	0.00804793	0.0437898	1
PA14_RS20635	NC_008463	complement(4513641..4514522)	254.443	-1.51813	-2.86419	0.00807982	0.0439247	1
PA14_RS12595	NC_008463	complement(2678435..2679706)	83.4992	1.18772	2.27793	0.00808834	0.0439325	1
PA14_RS29575	NC_008463	6471293..6472150	130.772	1.15739	2.23053	0.0080974	0.0439431	1
PA14_RS22205	NC_008463	4836582..4838099	86.8033	1.20459	2.30472	0.00810829	0.0439637	1
PA14_RS04095	NC_008463	complement(870437..871468)	134.805	1.2005	2.29819	0.00815528	0.0441798	1
PA14_RS24365	NC_008463	5314894..5317507	83.2515	1.26655	2.40585	0.008192	0.0443399	1
PA14_RS04045	NC_008463	860644..862134	129.552	1.22607	2.33929	0.00821855	0.0444448	1
tssF_1	NC_008463	103012..104871	128.23	1.30251	2.46658	0.00824933	0.0445611	1
PA14_RS14530	NC_008463	3177507..3180521	14.4176	-1.26765	-2.40769	0.00825998	0.0445611	1
rpsK	NC_008463	770346..770735	93.116	-1.10912	-2.15714	0.0082642	0.0445611	1
PA14_RS25060	NC_008463	complement(5476627..5476809)	48.633	-1.6993	-3.24743	0.00828629	0.0445611	1
PA14_RS07395	NC_008463	complement(1582212..1583774)	68.9815	1.16007	2.23468	0.00828691	0.0445611	1
PA14_RS03665	NC_008463	767249..767749	149.058	-1.477	-2.78369	0.00829378	0.0445611	1
PA14_RS10460	NC_008463	2251906..2252544	93.3431	-1.47657	-2.78287	0.00829674	0.0445611	1
PA14_RS04845	NC_008463	1035752..1036609	126.215	1.09103	2.13026	0.00829764	0.0445611	1
PA14_RS14680	NC_008463	complement(3215363..3216613)	79.6796	1.17193	2.25314	0.00831102	0.0445896	1
PA14_RS15410	NC_008463	complement(3380385..3383342)	87.5118	1.36759	2.5804	0.00831735	0.0445896	1
PA14_RS18650	NC_008463	4085107..4085349	457.856	-1.99892	-3.997	0.00833257	0.0446326	1
PA14_RS16380	NC_008463	3609235..3609885	113.824	1.25996	2.3949	0.00835395	0.0446653	1
PA14_RS02215	NC_008463	complement(479319..480734)	138.52	1.21019	2.31368	0.00835962	0.0446653	1
PA14_RS19485	NC_008463	4266315..4268057	114.767	1.21009	2.31353	0.00836367	0.0446653	1
rfbB	NC_008463	6082452..6083510	142.715	-1.31792	-2.49307	0.00836752	0.0446653	1
PA14_RS25895	NC_008463	5649827..5650576	119.534	1.05289	2.07468	0.00839946	0.0447971	1
PA14_RS06015	NC_008463	1281778..1282167	168.981	-0.973003	-1.96292	0.0084077	0.0448025	1
PA14_RS01075	NC_008463	complement(236099..237019)	102.501	1.05404	2.07633	0.00842257	0.0448431	1
PA14_RS19920	NC_008463	4356601..4357200	153.019	-1.38177	-2.60588	0.00845007	0.0449027	1
PA14_RS25235	NC_008463	5510221..5510295	2.17973	-3.83374	-14.2584	0.00845289	0.0449027	1
PA14_RS23680	NC_008463	5165413..5166015	201.694	-1.35323	-2.55484	0.00845552	0.0449027	1
PA14_RS11420	NC_008463	complement(2436076..2436420)	19.5211	-1.54574	-2.91955	0.0084842	0.0450164	1
PA14_RS11335	NC_008463	2419182..2419664	120.38	-1.60431	-3.04051	0.00852022	0.0451689	1
PA14_RS18830	NC_008463	complement(4127531..4127785)	126.095	1.27018	2.41192	0.00852885	0.0451759	1
PA14_RS23020	NC_008463	complement(5035463..5036782)	96.899	1.18114	2.26756	0.00854063	0.0451996	1
PA14_RS16190	NC_008463	complement(3560720..3561208)	766.275	-2.14956	-4.43691	0.00855148	0.0452184	1
PA14_RS13255	NC_008463	complement(2823512..2823706)	111.974	-1.62649	-3.08761	0.00856491	0.0452508	1
PA14_RS30695	NC_008463	complement(3992405..3992761)	53.124	1.39052	2.62174	0.00857422	0.0452613	1
gbcA	NC_008463	complement(6358310..6359599)	72.3848	1.01498	2.02087	0.00863668	0.0454916	1
PA14_RS26860	NC_008463	complement(5857766..5858947)	130.699	1.08123	2.11584	0.00864935	0.0454916	1
PA14_RS29920	NC_008463	2039196..2040149	56.2487	-1.75557	-3.37659	0.00866362	0.0454916	1
PA14_RS06370	NC_008463	1354682..1355431	130.73	1.02141	2.0299	0.00866485	0.0454916	1
PA14_RS19165	NC_008463	complement(4199269..4201467)	78.0187	1.1492	2.21791	0.00866525	0.0454916	1
PA14_RS24745	NC_008463	5398633..5399121	184.76	-1.32848	-2.51139	0.00866682	0.0454916	1
PA14_RS19580	NC_008463	4291948..4292745	113.12	1.18036	2.26634	0.00867481	0.0454916	1
PA14_RS07075	NC_008463	complement(1513025..1514089)	58.7718	1.14155	2.20618	0.00867664	0.0454916	1
PA14_RS11595	NC_008463	2459289..2459732	85.1567	1.15016	2.21939	0.00868501	0.0454916	1
PA14_RS14070	NC_008463	3069451..3070860	86.1838	1.11815	2.17069	0.0086913	0.0454916	1
PA14_RS31235	NC_008463	complement(1936872..1937267)	4.85371	-1.55405	-2.9364	0.00875462	0.0457843	1
mexS	NC_008463	2819974..2820993	134.416	-1.27229	-2.41544	0.00878095	0.0458464	1
PA14_RS14955	NC_008463	complement(3275294..3277288)	158.384	-1.75341	-3.37154	0.00878131	0.0458464	1
PA14_RS00500	NC_008463	117109..118146	152.646	1.06197	2.08777	0.00878963	0.0458512	1
PA14_RS08750	NC_008463	1887467..1888054	124.814	-1.05687	-2.08041	0.008802	0.0458771	1
ilvA_2	NC_008463	complement(4196019..4197566)	100.103	1.00153	2.00212	0.0088105	0.0458828	1
PA14_RS13005	NC_008463	complement(2763407..2764402)	87.1827	1.04592	2.06468	0.00882123	0.0459	1
PA14_RS29675	NC_008463	complement(6492091..6492303)	402.622	-1.93195	-3.8157	0.00883856	0.0459516	1
PA14_RS13525	NC_008463	2904651..2906825	94.011	1.28568	2.43797	0.00885408	0.0459937	1
iscS	NC_008463	1254357..1255571	97.5168	-1.10557	-2.15185	0.00887858	0.0460823	1
PA14_RS18285	NC_008463	4010323..4010973	82.2344	1.10383	2.14925	0.00890681	0.0461901	1
PA14_RS00430	NC_008463	101003..101491	88.4628	-1.152	-2.22221	0.00892093	0.0461976	1
PA14_RS22900	NC_008463	5010943..5011923	80.0017	1.11871	2.17153	0.00892318	0.0461976	1
PA14_RS21575	NC_008463	4698197..4698985	195.302	-1.51374	-2.85549	0.00896738	0.0463478	1
PA14_RS00740	NC_008463	complement(164072..164590)	183.193	1.08603	2.12289	0.00897196	0.0463478	1
PA14_RS30050	NC_008463	complement(600869..601375)	77.5081	1.21922	2.32821	0.00897465	0.0463478	1
PA14_RS00965	NC_008463	complement(214640..215557)	101.721	1.0617	2.08739	0.0090092	0.0464528	1
PA14_RS12050	NC_008463	2560976..2561401	72.7031	1.2836	2.43445	0.00901942	0.0464528	1
PA14_RS14420	NC_008463	complement(3151011..3151997)	106.658	1.22533	2.3381	0.00902225	0.0464528	1
PA14_RS01790	NC_008463	392268..392747	109.071	-1.17097	-2.25163	0.00902499	0.0464528	1
PA14_RS14580	NC_008463	3189927..3190406	303.12	-1.91106	-3.76084	0.00909962	0.046798	1
fba	NC_008463	623313..624377	159.858	-1.39999	-2.639	0.00911962	0.046862	1
PA14_RS09570	NC_008463	2054277..2055134	101.742	1.00984	2.01369	0.0091323	0.0468882	1
PA14_RS12760	NC_008463	complement(2710672..2710881)	61.4385	1.76509	3.39896	0.00915577	0.046938	1
PA14_RS03285	NC_008463	701926..702213	71.8583	1.27981	2.42807	0.00915716	0.046938	1
PA14_RS16080	NC_008463	3535976..3538003	79.186	0.987693	1.98301	0.00919553	0.0470936	1
PA14_RS14055	NC_008463	3066463..3067299	101.255	1.0626	2.08869	0.00920272	0.0470936	1
gbcB	NC_008463	6360027..6361127	75.1053	1.14855	2.2169	0.00922045	0.0471454	1
PA14_RS22180	NC_008463	complement(4831499..4832881)	108.384	1.07464	2.10619	0.00927184	0.047369	1
PA14_RS19465	NC_008463	complement(4261914..4262858)	99.1922	1.07555	2.10752	0.00929867	0.0474669	1
PA14_RS09860	NC_008463	complement(2116781..2117452)	97.4491	1.16029	2.23502	0.00931417	0.0475035	1
PA14_RS24285	NC_008463	5297117..5299366	54.2328	1.11435	2.16498	0.00932118	0.0475035	1
PA14_RS22455	NC_008463	complement(4895932..4896225)	91.839	-1.42308	-2.68157	0.00934743	0.0475972	1
PA14_RS01255	NC_008463	complement(274529..276019)	125.328	1.13343	2.1938	0.00936806	0.0475972	1
PA14_RS12645	NC_008463	complement(2688024..2688488)	78.3133	1.35544	2.55876	0.00937029	0.0475972	1
PA14_RS23110	NC_008463	5052400..5052663	133.175	1.37719	2.59762	0.0093703	0.0475972	1
ybgC	NC_008463	complement(4597689..4598135)	107.736	-1.26904	-2.41002	0.00940028	0.0477103	1
PA14_RS05415	NC_008463	complement(1157864..1158373)	111.571	1.06855	2.09733	0.00944743	0.0478929	1
tssK_1	NC_008463	complement(94052..95386)	126.753	1.07038	2.09999	0.00945172	0.0478929	1
gspG_1	NC_008463	2087598..2088044	80.1083	-1.19193	-2.28459	0.00946693	0.0479307	1
PA14_RS10120	NC_008463	2181527..2183086	98.1363	1.07886	2.11237	0.00947919	0.0479536	1
PA14_RS04200	NC_008463	complement(895688..897481)	129.753	1.17341	2.25544	0.00949462	0.0479924	1
PA14_RS11325	NC_008463	complement(2417456..2417755)	375.117	-1.56436	-2.95747	0.0095301	0.0481092	1
PA14_RS19425	NC_008463	complement(4253144..4255183)	113.601	1.26049	2.39577	0.00953675	0.0481092	1
PA14_RS30705	NC_008463	complement(4110973..4111209)	33.151	1.59949	3.03037	0.00954496	0.0481092	1
PA14_RS25245	NC_008463	5511409..5512023	75.2038	-1.32529	-2.50584	0.0095488	0.0481092	1
PA14_RS07490	NC_008463	1608543..1609145	135.293	-1.36042	-2.56761	0.00956141	0.0481335	1
sbcD	NC_008463	4957850..4959079	68.8014	1.05415	2.0765	0.00957259	0.0481507	1
madM	NC_008463	233992..234756	120.246	1.03955	2.05558	0.00960262	0.0482625	1
PA14_RS01725	NC_008463	complement(378539..379327)	89.0505	1.10881	2.15667	0.00962303	0.0482777	1
rpsM	NC_008463	769971..770327	196.571	-1.54793	-2.92397	0.00962487	0.0482777	1
PA14_RS19375	NC_008463	complement(4242735..4243319)	105.902	1.14925	2.21798	0.00963052	0.0482777	1
PA14_RS30320	NC_008463	2236457..2236681	164.112	-1.64378	-3.12484	0.00963682	0.0482777	1
PA14_RS01530	NC_008463	334920..336098	102.246	-1.18657	-2.27611	0.00966785	0.0483939	1
PA14_RS08245	NC_008463	1766195..1766671	8.07511	-1.52231	-2.8725	0.00968577	0.0484445	1
PA14_RS17945	NC_008463	3930808..3930987	234.216	-1.78639	-3.4495	0.00971447	0.0485488	1
PA14_RS17810	NC_008463	complement(3903275..3904000)	163.42	-1.17351	-2.2556	0.00975766	0.0486742	1
PA14_RS15860	NC_008463	complement(3483420..3483653)	116.302	-1.21377	-2.31943	0.00976337	0.0486742	1
PA14_RS13480	NC_008463	complement(2893951..2894922)	115.848	0.980895	1.97369	0.00976892	0.0486742	1
phnE_2	NC_008463	complement(1828013..1828783)	112.189	1.17012	2.2503	0.00977099	0.0486742	1
rpsD	NC_008463	770752..771372	79.5486	-1.38395	-2.60982	0.00978569	0.0486851	1
PA14_RS02500	NC_008463	548338..548907	157.182	1.10111	2.1452	0.00979226	0.0486851	1
PA14_RS15045	NC_008463	3291515..3291964	53.948	-1.1756	-2.25887	0.00981075	0.0486851	1
PA14_RS15940	NC_008463	3494919..3495599	74.8737	1.0962	2.13791	0.00981385	0.0486851	1
PA14_RS07275	NC_008463	complement(1553474..1554397)	92.63	1.00111	2.00154	0.00981391	0.0486851	1
PA14_RS19065	NC_008463	4177924..4178832	141.445	-1.3808	-2.60412	0.00982442	0.0486851	1
PA14_RS14690	NC_008463	complement(3217796..3218755)	78.4637	1.11532	2.16643	0.00982822	0.0486851	1
PA14_RS08000	NC_008463	1720161..1720676	100.961	1.05957	2.08432	0.00985471	0.0487489	1
PA14_RS07980	NC_008463	complement(1718381..1718965)	157.038	-1.13133	-2.1906	0.00985685	0.0487489	1
PA14_RS07925	NC_008463	complement(1704093..1705499)	118.964	1.10404	2.14955	0.0098844	0.0488461	1
PA14_RS15075	NC_008463	complement(3296915..3299533)	89.0633	1.30875	2.47727	0.00992028	0.0489844	1
PA14_RS03835	NC_008463	complement(810876..812093)	131.686	1.04936	2.06962	0.00993474	0.0490166	1
PA14_RS17150	NC_008463	complement(3769919..3770665)	53.9488	1.22573	2.33874	0.00995329	0.0490691	1
tssF_2	NC_008463	complement(3024871..3026664)	104.855	1.10956	2.1578	0.00996698	0.0490975	1
PA14_RS11815	NC_008463	complement(2507551..2508237)	90.833	1.08273	2.11804	0.0100041	0.0492409	1
PA14_RS12990	NC_008463	2761188..2761640	98.1025	1.14033	2.20432	0.010027	0.0492849	1
PA14_RS04735	NC_008463	complement(1013172..1013699)	68.7241	-1.02363	-2.03302	0.0100308	0.0492849	1
PA14_RS07195	NC_008463	1538565..1539551	88.8038	1.08884	2.12703	0.0100378	0.0492849	1
PA14_RS27630	NC_008463	complement(6049553..6049972)	70.4957	-1.10405	-2.14958	0.0100448	0.0492849	1
PA14_RS04115	NC_008463	complement(874353..875141)	120.045	1.04268	2.06005	0.0100597	0.0493056	1
PA14_RS02170	NC_008463	464831..465196	168.219	-1.23833	-2.35925	0.0100669	0.0493056	1
PA14_RS19170	NC_008463	complement(4201706..4202596)	84.8059	1.16374	2.24037	0.0100822	0.0493056	1
arsB	NC_008463	complement(3124687..3125970)	109.448	1.25434	2.38558	0.0100834	0.0493056	1
PA14_RS11350	NC_008463	2422054..2423370	21.1101	-1.51511	-2.8582	0.0100889	0.0493056	1
PA14_RS13535	NC_008463	2907021..2908025	101.89	1.11655	2.16827	0.0101001	0.0493215	1
PA14_RS09100	NC_008463	1956753..1957070	195.718	-1.37406	-2.59199	0.0101554	0.0495526	1
PA14_RS16655	NC_008463	3663439..3665043	65.6931	-0.993857	-1.9915	0.01021	0.0497492	1
PA14_RS04960	NC_008463	1058202..1058633	563.106	-1.69191	-3.23084	0.0102287	0.0497492	1
PA14_RS16160	NC_008463	3554748..3555284	323.822	-1.55948	-2.94747	0.0102305	0.0497492	1
PA14_RS01010	NC_008463	225681..226082	100.343	-1.11882	-2.17169	0.0102309	0.0497492	1
PA14_RS18840	NC_008463	4129186..4130019	100.148	1.14093	2.20524	0.0102466	0.0497492	1
PA14_RS22195	NC_008463	4835069..4836052	99.5622	1.07267	2.10333	0.0102517	0.0497492	1
PA14_RS14995	NC_008463	complement(3282592..3285030)	115.413	-1.67733	-3.19835	0.0102519	0.0497492	1
PA14_RS18550	NC_008463	complement(4064032..4065393)	103.3	1.17345	2.25551	0.0102862	0.0498514	1
pvdR	NC_008463	complement(3000487..3001662)	84.2197	1.06977	2.09909	0.0102891	0.0498514	1
ctaD	NC_008463	126427..128019	78.8468	-1.08067	-2.11502	0.0103337	0.0499836	1
PA14_RS09615	NC_008463	2062046..2062423	380.064	-1.55213	-2.9325	0.010349	0.0499836	1
PA14_RS28255	NC_008463	complement(6183475..6184233)	78.6271	-1.1577	-2.23101	0.0103511	0.0499836	1
PA14_RS23290	NC_008463	complement(5088872..5089351)	41.2471	-1.26623	-2.40532	0.0103561	0.0499836	1
PA14_RS15670	NC_008463	3438790..3440142	88.8664	1.11737	2.16951	0.0103567	0.0499836	1
PA14_RS15580	NC_008463	3417655..3418077	253.881	-1.26821	-2.40863	0.010379	0.0500157	1
PA14_RS26450	NC_008463	complement(5762050..5762586)	106.739	1.05632	2.07962	0.0103795	0.0500157	1
PA14_RS25315	NC_008463	5524691..5525989	109.301	1.19362	2.28726	0.0104208	0.0500875	1
PA14_RS13060	NC_008463	2781197..2781430	81.7508	1.45788	2.74705	0.0104221	0.0500875	1
rlmN	NC_008463	1260046..1261185	88.8125	-1.25919	-2.39361	0.010427	0.0500875	1
rpoZ	NC_008463	6278818..6279084	193.757	-1.36784	-2.58083	0.0104319	0.0500875	1
PA14_RS13910	NC_008463	3031802..3032560	101.089	0.991972	1.9889	0.0104368	0.0500875	1
PA14_RS28040	NC_008463	complement(6133932..6135200)	111.598	1.10541	2.15161	0.0104447	0.0500875	1
PA14_RS29580	NC_008463	6472155..6472808	92.0011	1.09378	2.13432	0.0104511	0.0500875	1
PA14_RS08600	NC_008463	1850024..1851712	73.0402	-1.13667	-2.19873	0.0104863	0.0502173	1
PA14_RS17305	NC_008463	3792247..3792513	35.5263	1.76513	3.39904	0.0104996	0.0502421	1
PA14_RS15235	NC_008463	complement(3331556..3332065)	66.3079	1.30534	2.47143	0.0105209	0.0503052	1
trxA_2	NC_008463	complement(6172582..6172908)	674.177	-1.8282	-3.55093	0.0105394	0.0503551	1
rpmI	NC_008463	2469754..2469948	132.163	-1.69335	-3.23407	0.0105549	0.0503792	1
PA14_RS15315	NC_008463	3351063..3352967	87.2677	1.09969	2.14308	0.010562	0.0503792	1
PA14_RS19620	NC_008463	complement(4299922..4301961)	113.383	1.28499	2.4368	0.0105689	0.0503792	1
PA14_RS23930	NC_008463	complement(5229197..5231452)	304.828	-2.19071	-4.56529	0.0105885	0.050434	1
PA14_RS19865	NC_008463	complement(4349017..4349373)	53.4008	1.37171	2.58776	0.0106275	0.0505392	1
eat	NC_008463	complement(1020800..1022248)	91.3101	1.10468	2.15052	0.0106281	0.0505392	1
PA14_RS06565	NC_008463	1400168..1400863	147.384	-1.0682	-2.09681	0.0106388	0.0505392	1
PA14_RS08010	NC_008463	1721937..1724612	90.8141	1.28355	2.43437	0.0106433	0.0505392	1
PA14_RS15310	NC_008463	3349149..3351023	94.172	0.992947	1.99025	0.0106599	0.0505795	1
PA14_RS30275	NC_008463	complement(1935907..1936104)	3.20821	-1.80036	-3.48307	0.010684	0.0506388	1
yedA	NC_008463	complement(5642679..5643569)	118.318	1.18515	2.27387	0.0106936	0.0506388	1
PA14_RS18485	NC_008463	complement(4049648..4050127)	87.859	-1.25135	-2.38064	0.0107017	0.0506388	1
PA14_RS23200	NC_008463	complement(5072953..5073657)	81.5061	-0.985543	-1.98006	0.0107051	0.0506388	1
PA14_RS30510	NC_008463	complement(3175336..3175551)	50.5065	-1.93646	-3.82766	0.0107196	0.0506684	1
PA14_RS22105	NC_008463	complement(4817629..4818546)	67.3843	-1.06329	-2.0897	0.010747	0.0507591	1
ilvE	NC_008463	complement(5903344..5904267)	132.998	-1.21878	-2.32749	0.0107725	0.0508408	1
cra	NC_008463	complement(1562402..1563391)	117.148	1.06304	2.08933	0.0107884	0.0508755	1
PA14_RS04270	NC_008463	complement(912528..913832)	86.1116	0.989864	1.986	0.0108024	0.0508755	1
PA14_RS16220	NC_008463	3566872..3567564	63.0467	-1.15515	-2.22707	0.0108045	0.0508755	1
PA14_RS25615	NC_008463	5594065..5594379	198.927	-1.28668	-2.43966	0.0108254	0.0509354	1
rplK	NC_008463	743709..744140	210.9	-1.49321	-2.81515	0.0108446	0.050987	1
PA14_RS14495	NC_008463	complement(3168837..3170045)	95.6983	1.04688	2.06605	0.010888	0.0511519	1
PA14_RS08815	NC_008463	1899157..1899468	251.526	-1.19143	-2.28379	0.0109246	0.0512479	1
PA14_RS10890	NC_008463	2341041..2341997	115.608	0.979627	1.97196	0.0109249	0.0512479	1
PA14_RS05360	NC_008463	1144659..1146221	111.413	1.10136	2.14556	0.0109585	0.0513663	1
PA14_RS25250	NC_008463	5512065..5512649	84.7823	1.01257	2.01751	0.0109928	0.0514883	1
PA14_RS16260	NC_008463	3574471..3575139	107.531	1.25594	2.38823	0.0110121	0.0515396	1
PA14_RS21005	NC_008463	4587841..4588991	55.7763	-0.971261	-1.96055	0.0110728	0.0517541	1
rsxC	NC_008463	complement(1630889..1633213)	134.474	1.343	2.53678	0.0110746	0.0517541	1
PA14_RS24630	NC_008463	5376633..5376959	49.5236	-1.84916	-3.6029	0.0111025	0.0518392	1
PA14_RS26940	NC_008463	5877893..5879068	137.708	1.05516	2.07795	0.0111096	0.0518392	1
PA14_RS06045	NC_008463	complement(1285902..1287182)	85.187	1.0379	2.05324	0.0111361	0.0519236	1
PA14_RS29640	NC_008463	complement(6485386..6485868)	112.423	-1.2553	-2.38718	0.0111671	0.0520149	1
PA14_RS02400	NC_008463	528054..528263	680.07	-2.02363	-4.06605	0.0111725	0.0520149	1
PA14_RS17100	NC_008463	complement(3758224..3758955)	98.7517	-1.03203	-2.04491	0.0111816	0.0520186	1
PA14_RS02380	NC_008463	522237..523031	231.547	-1.49444	-2.81754	0.0112944	0.0525038	1
PA14_RS11875	NC_008463	2520399..2521244	110.524	-1.29501	-2.45379	0.0113259	0.0525822	1
pfeA	NC_008463	complement(2539430..2541670)	69.5633	1.07663	2.1091	0.0113283	0.0525822	1
PA14_RS24950	NC_008463	complement(5446113..5447111)	61.5233	1.14631	2.21347	0.0113393	0.0525939	1
PA14_RS16040	NC_008463	3522821..3523390	80.449	1.13499	2.19618	0.0113659	0.0526779	1
PA14_RS19400	NC_008463	complement(4247335..4248273)	132.689	1.04357	2.06132	0.0113858	0.0527308	1
PA14_RS07695	NC_008463	complement(1658203..1658661)	116.537	1.06647	2.09431	0.0114133	0.0528185	1
PA14_RS12790	NC_008463	complement(2716953..2717210)	38.3462	-1.82095	-3.53313	0.0114275	0.0528357	1
PA14_RS17795	NC_008463	3900268..3901569	107.482	1.2226	2.33368	0.0114341	0.0528357	1
pqqF	NC_008463	complement(3476491..3478818)	124.56	1.28243	2.43248	0.0114747	0.0529837	1
PA14_RS28750	NC_008463	complement(6290069..6290341)	708.327	-1.7467	-3.35589	0.0115167	0.0530939	1
PA14_RS30940	NC_008463	5303485..5303844	34.038	-1.81568	-3.52025	0.0115239	0.0530939	1
traD	NC_008463	5310109..5312343	73.8377	1.04505	2.06343	0.0115243	0.0530939	1
PA14_RS18355	NC_008463	4026549..4027325	83.4773	1.09056	2.12956	0.0115498	0.0531722	1
PA14_RS19445	NC_008463	4258266..4258502	95.5063	1.40286	2.64425	0.0115783	0.0532037	1
PA14_RS30355	NC_008463	2478626..2478855	15.2758	-1.70361	-3.25715	0.0115846	0.0532037	1
PA14_RS19155	NC_008463	complement(4198236..4198748)	793.884	-2.0218	-4.06091	0.0115883	0.0532037	1
PA14_RS29205	NC_008463	complement(6387982..6389235)	94.9652	1.10952	2.15775	0.011591	0.0532037	1
PA14_RS24125	NC_008463	5264513..5264752	3.84375	-1.6879	-3.22188	0.0116137	0.0532489	1
PA14_RS29910	NC_008463	2033233..2034075	30.0362	-1.67444	-3.19195	0.0116181	0.0532489	1
map_1	NC_008463	complement(1462062..1462847)	54.5468	-1.06379	-2.09042	0.0116311	0.0532684	1
PA14_RS22635	NC_008463	4942185..4942826	119.928	0.94349	1.92317	0.0116395	0.0532684	1
PA14_RS09990	NC_008463	complement(2154740..2154952)	1422.67	-1.90375	-3.74184	0.0116604	0.0533243	1
rpsR	NC_008463	complement(5808435..5808665)	42.2514	-1.61528	-3.06372	0.0116738	0.0533462	1
PA14_RS22415	NC_008463	4886892..4887956	71.0078	1.05261	2.07428	0.011731	0.0535681	1
PA14_RS29110	NC_008463	6366948..6368201	112.62	1.12693	2.18394	0.0117426	0.0535817	1
PA14_RS27125	NC_008463	complement(5929818..5930585)	208.861	-1.50592	-2.84006	0.0118241	0.0539136	1
ptsN	NC_008463	5158354..5158818	90.5224	-1.04723	-2.06655	0.0118771	0.0540978	1
rlmF	NC_008463	complement(1223012..1224022)	99.1673	1.16786	2.24679	0.0118819	0.0540978	1
PA14_RS00380	NC_008463	complement(87751..88479)	113.894	1.13661	2.19863	0.011921	0.0542124	1
smpB	NC_008463	5625711..5626190	82.5044	-1.03246	-2.04551	0.0119331	0.0542124	1
PA14_RS08535	NC_008463	1834819..1836474	61.9639	-1.03323	-2.0466	0.0119392	0.0542124	1
PA14_RS23570	NC_008463	complement(5149082..5149321)	122.274	-1.6322	-3.09986	0.0119421	0.0542124	1
PA14_RS11810	NC_008463	2506753..2507391	90.3292	1.04092	2.05754	0.0119832	0.0543592	1
PA14_RS15445	NC_008463	complement(3389201..3389707)	85.975	1.13552	2.19698	0.0120045	0.0544158	1
PA14_RS29500	NC_008463	complement(6455307..6455600)	173.1	-1.27146	-2.41405	0.0120566	0.0546118	1
PA14_RS01225	NC_008463	270738..271604	106.566	1.0618	2.08754	0.0120974	0.0547566	1
PA14_RS03660	NC_008463	766895..767245	152.892	-1.33867	-2.52918	0.0121089	0.0547686	1
PA14_RS05495	NC_008463	complement(1174167..1174823)	105.895	1.0847	2.12093	0.0121228	0.0547913	1
gcvH_2	NC_008463	complement(6143444..6143833)	94.7957	-1.10139	-2.14561	0.0121581	0.054911	1
PA14_RS24820	NC_008463	complement(5415522..5417003)	91.6792	1.13893	2.20218	0.0121682	0.0549164	1
PA14_RS10640	NC_008463	complement(2289187..2289876)	87.3707	1.0207	2.0289	0.0122049	0.0550419	1
PA14_RS29020	NC_008463	6348251..6348781	60.308	1.30591	2.4724	0.0122317	0.0551229	1
PA14_RS11495	NC_008463	complement(2446265..2446747)	77.5559	1.32957	2.51328	0.0122591	0.0552061	1
PA14_RS17680	NC_008463	complement(3876552..3877214)	69.6713	-0.963569	-1.95013	0.0123039	0.0553674	1
PA14_RS20190	NC_008463	4423761..4424174	93.2718	1.08091	2.11537	0.0123251	0.0553842	1
PA14_RS26680	NC_008463	complement(5816026..5816211)	157.132	-1.56256	-2.95378	0.0123256	0.0553842	1
PA14_RS27655	NC_008463	6055751..6056524	137.45	1.08171	2.11655	0.0123344	0.0553842	1
PA14_RS29240	NC_008463	6396609..6398003	101.72	1.03716	2.05219	0.0123453	0.0553929	1
erpA	NC_008463	728221..728571	124.134	-1.5886	-3.00756	0.0124316	0.0557086	1
PA14_RS13085	NC_008463	2786857..2790012	74.9083	1.25329	2.38385	0.0124337	0.0557086	1
PA14_RS12125	NC_008463	2573273..2573581	80.8948	-1.14427	-2.21034	0.0124599	0.0557727	1
PA14_RS24345	NC_008463	5312343..5313089	44.5744	1.30089	2.46381	0.012466	0.0557727	1
PA14_RS18365	NC_008463	4028906..4030144	111.386	1.21574	2.3226	0.0124755	0.0557751	1
PA14_RS02885	NC_008463	622492..622692	323.117	-1.5943	-3.01949	0.0125096	0.0558871	1
PA14_RS00370	NC_008463	complement(83929..84648)	161.27	1.09166	2.13118	0.0125482	0.0560043	1
PA14_RS25440	NC_008463	5554664..5554936	104.141	-1.13403	-2.19471	0.0125539	0.0560043	1
PA14_RS21750	NC_008463	complement(4737344..4737826)	133.878	-1.12309	-2.17813	0.0126046	0.0561809	1
PA14_RS03190	NC_008463	687109..687309	116.097	1.20185	2.30035	0.0126235	0.0561809	1
PA14_RS24080	NC_008463	5257636..5258163	34.7497	1.37683	2.59697	0.0126291	0.0561809	1
gloA_1	NC_008463	complement(1613566..1613952)	49.4566	-1.2135	-2.319	0.0126298	0.0561809	1
PA14_RS17260	NC_008463	complement(3785731..3786096)	97.5908	1.31445	2.48708	0.0126536	0.0562136	1
PA14_RS12240	NC_008463	complement(2599727..2600281)	70.3673	1.20458	2.3047	0.0126553	0.0562136	1
PA14_RS23995	NC_008463	complement(5240388..5240813)	88.3473	-1.03272	-2.04588	0.0126916	0.0563343	1
PA14_RS27515	NC_008463	complement(6023214..6023783)	158.456	-1.25914	-2.39354	0.012702	0.0563403	1
PA14_RS06235	NC_008463	1320200..1321234	21.3022	-1.49893	-2.82634	0.0127153	0.056343	1
PA14_RS23340	NC_008463	5101312..5101773	84.3516	-1.04543	-2.06398	0.0127276	0.056343	1
PA14_RS15180	NC_008463	3320314..3321027	108.914	0.958993	1.94395	0.0127385	0.056343	1
PA14_RS14490	NC_008463	complement(3167743..3168846)	101.229	0.978501	1.97042	0.012739	0.056343	1
PA14_RS02430	NC_008463	535474..535983	228.641	-1.29918	-2.4609	0.0127838	0.0564762	1
PA14_RS06260	NC_008463	1328012..1328974	87.6916	1.01786	2.02491	0.0127874	0.0564762	1
betI	NC_008463	complement(6323637..6324230)	94.4241	0.999251	1.99896	0.0128235	0.0565918	1
fieF	NC_008463	complement(1081151..1082047)	96.327	0.992951	1.99025	0.0128319	0.0565918	1
PA14_RS21655	NC_008463	complement(4715309..4715614)	165.212	-1.40278	-2.6441	0.0128544	0.0566509	1
sfnG	NC_008463	complement(1089762..1090856)	76.9092	1.07202	2.10237	0.0128802	0.0566851	1
pstA	NC_008463	complement(6306979..6308655)	109.839	1.09103	2.13026	0.0128805	0.0566851	1
tal	NC_008463	complement(2419750..2420673)	102.228	-1.1156	-2.16685	0.0128968	0.0567165	1
PA14_RS25940	NC_008463	complement(5655635..5656435)	85.9734	1.12212	2.17667	0.0129133	0.0567489	1
nusA	NC_008463	complement(5601906..5603387)	141.896	-1.35908	-2.56521	0.0129291	0.0567779	1
PA14_RS10495	NC_008463	2258754..2259950	64.5107	-0.974102	-1.96442	0.012985	0.056915	1
PA14_RS02480	NC_008463	complement(545340..546311)	140.275	1.15673	2.22952	0.0129887	0.056915	1
PA14_RS03445	NC_008463	731347..732546	60.3207	-1.20475	-2.30497	0.012992	0.056915	1
rnhA	NC_008463	complement(3661273..3661719)	69.2067	-1.07945	-2.11323	0.0129971	0.056915	1
PA14_RS22895	NC_008463	5010149..5010946	125.564	1.11386	2.16424	0.0130458	0.0570446	1
PA14_RS06810	NC_008463	1454591..1454944	91.859	1.11217	2.16171	0.0130487	0.0570446	1
PA14_RS13335	NC_008463	2839486..2840400	106.67	1.0709	2.10074	0.0130543	0.0570446	1
PA14_RS27765	NC_008463	6074299..6074994	97.6336	1.03389	2.04754	0.0130648	0.0570501	1
PA14_RS24845	NC_008463	5421533..5422051	83.516	1.11239	2.16203	0.0131121	0.0572166	1
PA14_RS18860	NC_008463	complement(4133700..4134770)	84.2722	-1.7977	-3.47666	0.0131367	0.057245	1
clpP	NC_008463	complement(3679967..3680608)	152.103	-1.39667	-2.63294	0.0131371	0.057245	1
PA14_RS05365	NC_008463	1146258..1148600	114.717	1.22913	2.34426	0.0131648	0.057325	1
thrS	NC_008463	2467219..2469141	69.8801	-1.17686	-2.26085	0.0131883	0.0573873	1
PA14_RS00750	NC_008463	165998..166960	121.927	1.05439	2.07684	0.0132019	0.0574058	1
fabA	NC_008463	3890090..3890605	235.97	-1.57434	-2.978	0.0132232	0.0574403	1
PA14_RS01265	NC_008463	complement(277003..277935)	322.887	-1.72955	-3.31624	0.0132292	0.0574403	1
PA14_RS14110	NC_008463	complement(3079570..3080868)	66.531	0.980874	1.97366	0.0132376	0.0574403	1
PA14_RS11410	NC_008463	complement(2434601..2435260)	122.7	1.02795	2.03912	0.0132607	0.0574882	1
PA14_RS07185	NC_008463	1536090..1537340	105.425	1.10835	2.15599	0.0132672	0.0574882	1
PA14_RS11550	NC_008463	2454266..2454580	795.618	-1.72604	-3.30819	0.0132857	0.0575	1
purC	NC_008463	complement(4553158..4553868)	120.504	-1.46731	-2.76505	0.0132892	0.0575	1
PA14_RS27365	NC_008463	complement(5984616..5985416)	50.281	-1.01415	-2.01972	0.0132978	0.0575	1
PA14_RS29710	NC_008463	6500327..6500695	93.7558	-1.05736	-2.08112	0.0133206	0.0575418	1
PA14_RS04215	NC_008463	complement(899938..901194)	93.32	1.02135	2.02982	0.013335	0.0575418	1
PA14_RS09670	NC_008463	2074729..2075601	101.981	-1.12385	-2.17928	0.0133353	0.0575418	1
cobT	NC_008463	complement(4243316..4244371)	133.642	1.07402	2.10529	0.0133456	0.0575439	1
PA14_RS20915	NC_008463	4572028..4572549	46.603	-1.32517	-2.50563	0.0133544	0.0575439	1
PA14_RS23135	NC_008463	5056300..5056902	104.805	1.1553	2.22731	0.0133783	0.0575797	1
PA14_RS26895	NC_008463	complement(5868925..5869701)	128.789	1.07074	2.10051	0.0133813	0.0575797	1
PA14_RS27915	NC_008463	6108208..6108615	166.477	-1.05054	-2.0713	0.0134053	0.0576384	1
PA14_RS29975	NC_008463	complement(237040..237225)	55.0381	1.38725	2.61579	0.0134136	0.0576384	1
PA14_RS19975	NC_008463	complement(4370648..4371325)	217.84	-1.42548	-2.68603	0.0134359	0.0576942	1
PA14_RS20175	NC_008463	4420734..4421720	99.5125	1.02466	2.03448	0.0134678	0.0577526	1
PA14_RS10615	NC_008463	2284763..2285985	119.285	1.08959	2.12813	0.0134681	0.0577526	1
PA14_RS17955	NC_008463	3932315..3933703	86.1828	1.09592	2.1375	0.0134852	0.0577857	1
PA14_RS21290	NC_008463	4640103..4640510	87.7104	-1.05106	-2.07205	0.013515	0.0578733	1
PA14_RS24060	NC_008463	5255206..5255913	26.1768	1.41981	2.67551	0.0135335	0.0579123	1
PA14_RS27205	NC_008463	complement(5951039..5952103)	149.285	-1.42901	-2.69262	0.0135432	0.057914	1
PA14_RS24720	NC_008463	complement(5393802..5394107)	588.196	-1.60424	-3.04036	0.0135919	0.0580474	1
PA14_RS26985	NC_008463	complement(5888931..5889815)	125.277	-1.45287	-2.73751	0.0135931	0.0580474	1
PA14_RS05265	NC_008463	1121725..1122906	102.872	1.07087	2.10069	0.0136071	0.0580668	1
betC	NC_008463	complement(33021..34532)	112.613	1.05404	2.07633	0.013627	0.058112	1
PA14_RS13640	NC_008463	2945626..2946051	73.4704	-1.01614	-2.0225	0.0136884	0.0582674	1
PA14_RS00095	NC_008463	complement(21088..21594)	120.401	-1.30079	-2.46364	0.0137137	0.0582674	1
PA14_RS30990	NC_008463	complement(5478680..5478964)	1503.66	-2.16803	-4.49409	0.013718	0.0582674	1
PA14_RS21925	NC_008463	4774171..4774398	552.819	-1.93184	-3.8154	0.0137212	0.0582674	1
PA14_RS10445	NC_008463	2249314..2249670	58.7099	-1.3392	-2.53012	0.0137218	0.0582674	1
PA14_RS28370	NC_008463	6209203..6209436	276.988	-1.48337	-2.796	0.0137248	0.0582674	1
PA14_RS14735	NC_008463	3226905..3227582	78.6747	1.0357	2.05011	0.0137293	0.0582674	1
trxB_2	NC_008463	complement(4722774..4723724)	164.186	-1.32265	-2.50125	0.0137546	0.0583347	1
PA14_RS00305	NC_008463	71678..71911	269.737	-1.51462	-2.85724	0.0137719	0.0583681	1
PA14_RS28850	NC_008463	complement(6308675..6310708)	85.0362	0.995453	1.99371	0.0137934	0.0584191	1
PA14_RS10235	NC_008463	2208609..2210075	138.716	-1.37372	-2.59138	0.0138065	0.0584345	1
PA14_RS07150	NC_008463	complement(1526841..1528250)	83.0069	1.02938	2.04114	0.0138371	0.058524	1
PA14_RS02910	NC_008463	625582..626349	116.568	1.0055	2.00764	0.0138871	0.0586829	1
PA14_RS07790	NC_008463	complement(1684501..1684710)	52.222	-1.54707	-2.92224	0.0139041	0.0586829	1
PA14_RS15230	NC_008463	complement(3330603..3331559)	107.303	1.14329	2.20885	0.0139098	0.0586829	1
PA14_RS12755	NC_008463	complement(2709577..2709891)	78.6371	1.20983	2.31311	0.0139125	0.0586829	1
PA14_RS17390	NC_008463	3807762..3808082	134.605	-1.00097	-2.00135	0.0139256	0.0586978	1
PA14_RS12880	NC_008463	2733563..2734105	100.514	-1.15159	-2.22158	0.0139364	0.0587035	1
PA14_RS21295	NC_008463	4640623..4642551	71.3226	1.13858	2.20165	0.0139473	0.0587094	1
xerC	NC_008463	6217527..6218438	119.727	1.01129	2.01572	0.0139656	0.0587346	1
PA14_RS13030	NC_008463	complement(2769040..2770365)	103.782	1.18667	2.27626	0.0139739	0.0587346	1
PA14_RS23650	NC_008463	complement(5160079..5161011)	102.008	0.950082	1.93198	0.0139817	0.0587346	1
PA14_RS17785	NC_008463	3897484..3897975	63.6425	1.34244	2.53579	0.0139941	0.0587468	1
PA14_RS02295	NC_008463	499715..501907	110.193	1.25844	2.39237	0.0140481	0.0589336	1
PA14_RS01315	NC_008463	complement(290799..291044)	18.2991	-1.44826	-2.72878	0.0140617	0.0589506	1
PA14_RS07975	NC_008463	complement(1717889..1718287)	246.129	-1.30915	-2.47795	0.014109	0.0590748	1
metW	NC_008463	complement(444738..445358)	74.0187	1.1245	2.18026	0.0141104	0.0590748	1
PA14_RS03965	NC_008463	complement(843764..844483)	163.262	1.11702	2.16899	0.0141263	0.0591015	1
fabZ	NC_008463	1474612..1475052	70.3741	-1.24332	-2.36743	0.0141581	0.0591765	1
PA14_RS13445	NC_008463	2884539..2885462	95.1747	1.01286	2.0179	0.0141634	0.0591765	1
purD	NC_008463	5721422..5722711	113.833	0.988531	1.98416	0.0142276	0.0593885	1
PA14_RS14040	NC_008463	complement(3063779..3064684)	98.2233	1.05279	2.07453	0.0142333	0.0593885	1
PA14_RS04825	NC_008463	1032325..1033035	100.787	1.07461	2.10616	0.0142441	0.0593936	1
PA14_RS15120	NC_008463	complement(3308261..3309397)	93.7769	1.05745	2.08125	0.0142786	0.0594972	1
PA14_RS16095	NC_008463	3539082..3540482	94.2052	1.0785	2.11184	0.0143863	0.0598408	1
PA14_RS04940	NC_008463	complement(1053401..1053553)	23.3363	2.0932	4.26695	0.0143868	0.0598408	1
PA14_RS24620	NC_008463	5372535..5373140	18.9851	-1.46096	-2.75292	0.0143985	0.0598408	1
lptF	NC_008463	1239195..1240313	56.156	-1.00509	-2.00707	0.0144088	0.0598408	1
PA14_RS01680	NC_008463	368901..369338	98.4197	-1.15523	-2.2272	0.0144093	0.0598408	1
arnB	NC_008463	complement(1577121..1578269)	181.087	-1.31744	-2.49223	0.0144271	0.0598745	1
PA14_RS11885	NC_008463	2521753..2522934	92.029	-1.10989	-2.15829	0.0144595	0.0599688	1
PA14_RS18920	NC_008463	4147938..4151027	58.856	1.04282	2.06024	0.0144825	0.0599755	1
PA14_RS20815	NC_008463	complement(4551643..4552635)	41.9785	-1.02618	-2.03663	0.0145039	0.0599755	1
PA14_RS03160	NC_008463	681283..682113	80.2223	1.0821	2.11712	0.0145072	0.0599755	1
PA14_RS06120	NC_008463	complement(1302743..1303732)	36.4889	-1.06566	-2.09312	0.0145085	0.0599755	1
PA14_RS02570	NC_008463	complement(562444..563169)	143.78	1.15175	2.22183	0.0145096	0.0599755	1
purN	NC_008463	4618794..4619462	82.0191	-0.954352	-1.93771	0.0145405	0.0600555	1
PA14_RS09710	NC_008463	complement(2083941..2084648)	148.058	-1.04388	-2.06176	0.0145483	0.0600555	1
PA14_RS05500	NC_008463	complement(1174918..1175304)	99.1991	1.117	2.16895	0.0145686	0.06007	1
PA14_RS23015	NC_008463	complement(5033978..5035462)	124.193	1.05821	2.08234	0.0145712	0.06007	1
PA14_RS03320	NC_008463	706286..707056	110.008	0.98884	1.98459	0.0146091	0.0601805	1
PA14_RS05855	NC_008463	complement(1251175..1251990)	106.613	-1.08435	-2.12042	0.0146175	0.0601805	1
PA14_RS09220	NC_008463	complement(1976668..1978005)	107.321	1.15146	2.22138	0.0146437	0.0602298	1
PA14_RS30265	NC_008463	complement(1933020..1933820)	6.68206	-1.56161	-2.95183	0.0146581	0.0602298	1
PA14_RS19635	NC_008463	4303213..4304019	105.806	0.996605	1.9953	0.0146659	0.0602298	1
PA14_RS00765	NC_008463	168754..169749	163.32	1.06356	2.09008	0.0146684	0.0602298	1
PA14_RS17110	NC_008463	complement(3759834..3760787)	92.1752	-0.962699	-1.94895	0.014688	0.0602443	1
PA14_RS05410	NC_008463	complement(1156914..1157867)	125.79	1.0321	2.045	0.0146913	0.0602443	1
PA14_RS16610	NC_008463	complement(3653701..3654513)	74.1457	-1.02974	-2.04166	0.0147031	0.0602526	1
prmC	NC_008463	complement(5503596..5504426)	121.795	1.01365	2.01901	0.0147135	0.0602552	1
PA14_RS20400	NC_008463	complement(4463447..4464871)	155.348	-1.45766	-2.74662	0.0147361	0.0603081	1
PA14_RS15420	NC_008463	3384617..3386032	107.001	1.02396	2.0335	0.0147533	0.0603386	1
nusG	NC_008463	743059..743592	220.169	-1.61725	-3.06789	0.0147946	0.0604444	1
PA14_RS24200	NC_008463	5282176..5283717	56.2441	0.922313	1.89515	0.0147987	0.0604444	1
PA14_RS14030	NC_008463	complement(3061183..3062493)	88.9662	0.97859	1.97054	0.0148566	0.0605475	1
PA14_RS22935	NC_008463	complement(5018035..5018418)	90.7113	-0.966345	-1.95388	0.0148625	0.0605475	1
PA14_RS11255	NC_008463	2407091..2407711	167.604	-1.16769	-2.24652	0.0148756	0.0605475	1
PA14_RS30790	NC_008463	4486670..4486924	30.3217	-1.32602	-2.5071	0.0148762	0.0605475	1
PA14_RS19660	NC_008463	complement(4306779..4307897)	85.7426	1.01858	2.02592	0.0148791	0.0605475	1
PA14_RS13195	NC_008463	complement(2810368..2811000)	109.21	1.01016	2.01413	0.0148868	0.0605475	1
PA14_RS02210	NC_008463	478700..479311	121.255	1.07328	2.10421	0.0148966	0.0605475	1
PA14_RS25795	NC_008463	5629153..5630298	118.548	1.17491	2.25779	0.0149022	0.0605475	1
PA14_RS10155	NC_008463	complement(2190408..2190845)	165.282	-1.23253	-2.34978	0.0149157	0.0605625	1
PA14_RS12580	NC_008463	complement(2674712..2676055)	122.869	-1.31822	-2.49359	0.014961	0.0606997	1
PA14_RS19475	NC_008463	4264504..4265178	98.2771	1.05984	2.0847	0.0149691	0.0606997	1
rplD	NC_008463	760208..760810	101.604	-1.25773	-2.39119	0.014995	0.0607652	1
PA14_RS09605	NC_008463	complement(2059615..2060943)	108.041	1.01843	2.02571	0.0150287	0.060862	1
PA14_RS14560	NC_008463	complement(3186337..3187080)	199.239	-1.4757	-2.78118	0.0150466	0.0608715	1
PA14_RS19480	NC_008463	4265435..4266256	85.4202	1.05671	2.08018	0.0150508	0.0608715	1
PA14_RS18940	NC_008463	4153849..4154493	34.1942	-1.27446	-2.41908	0.0151041	0.0610472	1
PA14_RS20965	NC_008463	complement(4583157..4583871)	136.705	-1.34505	-2.54039	0.0151355	0.0611342	1
PA14_RS22915	NC_008463	5014752..5015759	110.621	0.928397	1.90316	0.0152397	0.0614888	1
PA14_RS11960	NC_008463	complement(2537045..2538163)	71.747	1.13128	2.19052	0.0152431	0.0614888	1
ppk2_2	NC_008463	2908569..2909483	56.7057	0.943362	1.923	0.0152956	0.0616604	1
PA14_RS26060	NC_008463	complement(5680917..5681279)	98.6354	1.30088	2.4638	0.0153162	0.0617033	1
PA14_RS03200	NC_008463	688080..688529	141.771	0.956195	1.94019	0.0153561	0.0618239	1
fabB	NC_008463	3890617..3891834	150.114	-1.32909	-2.51245	0.0153807	0.0618826	1
PA14_RS01195	NC_008463	263577..265481	123.815	1.14458	2.21081	0.0154463	0.0620939	1
PA14_RS20500	NC_008463	4486950..4488071	84.0993	-1.02949	-2.0413	0.0154601	0.0620939	1
PA14_RS27145	NC_008463	5934144..5935217	114.226	1.00426	2.00591	0.0154679	0.0620939	1
PA14_RS28570	NC_008463	complement(6254034..6255197)	112.913	1.0391	2.05495	0.0154733	0.0620939	1
PA14_RS14260	NC_008463	complement(3119107..3119769)	48.8186	1.31014	2.47966	0.0155356	0.0622914	1
cydB	NC_008463	1119369..1120376	115.573	-1.02022	-2.02822	0.0155465	0.0622914	1
PA14_RS25550	NC_008463	5575782..5575958	8.34972	-1.43649	-2.70662	0.0155527	0.0622914	1
PA14_RS08960	NC_008463	complement(1927460..1928419)	9.88939	-1.538	-2.90392	0.0155733	0.0623334	1
PA14_RS12235	NC_008463	complement(2598714..2599127)	144.917	-1.56033	-2.94921	0.0155833	0.0623334	1
PA14_RS20220	NC_008463	complement(4428275..4429186)	87.8131	1.03811	2.05354	0.0156023	0.062369	1
PA14_RS20950	NC_008463	complement(4579750..4580154)	40.8344	-1.25275	-2.38295	0.0156268	0.0623883	1
PA14_RS28865	NC_008463	complement(6312752..6315663)	53.498	-1.39012	-2.621	0.0156273	0.0623883	1
PA14_RS02580	NC_008463	complement(563655..564581)	108.258	1.04303	2.06054	0.0156926	0.0626084	1
PA14_RS00275	NC_008463	complement(67187..67735)	153.247	1.0842	2.12019	0.0157072	0.0626265	1
PA14_RS17275	NC_008463	complement(3786710..3787576)	96.1301	1.05169	2.07296	0.0157484	0.0627166	1
PA14_RS20120	NC_008463	4407441..4409348	99.6045	1.09658	2.13847	0.0157511	0.0627166	1
PA14_RS15390	NC_008463	complement(3374868..3376478)	97.0264	0.933505	1.90991	0.0157683	0.0627166	1
PA14_RS30425	NC_008463	complement(2797972..2798265)	88.3905	1.29473	2.45332	0.0157792	0.0627166	1
PA14_RS13570	NC_008463	complement(2925613..2926125)	193.189	-1.28705	-2.44029	0.0157804	0.0627166	1
PA14_RS17835	NC_008463	3908445..3908681	1591.82	-2.00415	-4.01152	0.0157972	0.0627431	1
PA14_RS15085	NC_008463	complement(3300351..3300902)	94.7058	1.0104	2.01447	0.015815	0.0627496	1
PA14_RS27910	NC_008463	6107595..6108110	474.762	-1.47906	-2.78766	0.0158191	0.0627496	1
PA14_RS01550	NC_008463	339852..340823	103.826	-0.941918	-1.92108	0.0158616	0.0628779	1
msrA	NC_008463	5915201..5915848	157.609	-1.1334	-2.19375	0.0159386	0.0631098	1
PA14_RS05425	NC_008463	1159481..1160383	83.1809	0.964444	1.95131	0.0159482	0.0631098	1
PA14_RS19905	NC_008463	complement(4352729..4352941)	30.5132	1.62133	3.07658	0.0159549	0.0631098	1
fabF_2	NC_008463	4137111..4138379	121.583	0.990987	1.98754	0.0159667	0.0631098	1
PA14_RS02100	NC_008463	451306..452340	79.4037	-1.03333	-2.04674	0.015981	0.0631098	1
PA14_RS01000	NC_008463	224119..224931	170.781	1.11265	2.16242	0.0159813	0.0631098	1
arnT	NC_008463	complement(1571590..1573239)	107.501	0.971481	1.96085	0.016014	0.0631641	1
rplA	NC_008463	744140..744835	92.4308	-1.10275	-2.14764	0.0160213	0.0631641	1
PA14_RS24730	NC_008463	complement(5395026..5395367)	199.881	-1.30013	-2.46251	0.0160256	0.0631641	1
PA14_RS08805	NC_008463	1897888..1898319	171.966	-1.25701	-2.38999	0.0160799	0.0633374	1
PA14_RS25610	NC_008463	5593775..5594068	107.572	-1.21615	-2.32326	0.0160902	0.0633379	1
mdcE	NC_008463	231082..231888	165.51	1.09287	2.13298	0.0161069	0.0633393	1
PA14_RS11425	NC_008463	2436828..2437226	135.957	-1.33621	-2.52487	0.016111	0.0633393	1
PA14_RS29860	NC_008463	complement(6529110..6529898)	90.9875	-1.02184	-2.03051	0.0161395	0.0634112	1
glgB	NC_008463	complement(3269786..3271984)	100.39	-1.22412	-2.33613	0.0161649	0.0634596	1
PA14_RS08455	NC_008463	1817157..1817762	302.829	-1.54886	-2.92586	0.0161724	0.0634596	1
PA14_RS12970	NC_008463	2753561..2757226	98.6262	1.36982	2.58438	0.0162172	0.0635263	1
PA14_RS29970	NC_008463	complement(215656..215919)	88.7217	1.27486	2.41976	0.0162198	0.0635263	1
PA14_RS28520	NC_008463	complement(6243236..6243784)	125.295	-1.20179	-2.30024	0.0162201	0.0635263	1
PA14_RS29685	NC_008463	complement(6493118..6493975)	182.885	-1.19234	-2.28524	0.0162312	0.0635293	1
PA14_RS19515	NC_008463	4272317..4273897	114.197	1.00446	2.00619	0.016251	0.0635667	1
PA14_RS13285	NC_008463	complement(2828951..2829631)	90.5736	1.03692	2.05185	0.0162648	0.0635807	1
PA14_RS06315	NC_008463	complement(1343444..1345156)	103.979	1.05375	2.07592	0.0162984	0.063615	1
PA14_RS14455	NC_008463	3159938..3160399	172.307	-1.34347	-2.53761	0.0163028	0.063615	1
PA14_RS04505	NC_008463	complement(971409..971615)	55.962	1.46773	2.76585	0.0163044	0.063615	1
crp	NC_008463	complement(717012..717656)	49.4213	-1.0208	-2.02905	0.0163455	0.0637351	1
PA14_RS19390	NC_008463	complement(4244882..4246354)	112.689	0.956925	1.94117	0.0163591	0.0637481	1
PA14_RS01120	NC_008463	246480..247262	132.169	1.03811	2.05353	0.0164335	0.0639381	1
PA14_RS22115	NC_008463	complement(4819225..4819602)	179.581	-1.65191	-3.1425	0.0164368	0.0639381	1
PA14_RS21395	NC_008463	complement(4659859..4659935)	1.98865	-5.27533	-38.7288	0.0164389	0.0639381	1
PA14_RS14060	NC_008463	3067265..3068464	92.5844	0.93565	1.91275	0.0164658	0.0640027	1
PA14_RS04175	NC_008463	complement(889157..890047)	112.379	0.984635	1.97881	0.0164797	0.0640163	1
PA14_RS02585	NC_008463	564699..565457	122.314	0.888513	1.85127	0.0165265	0.0641419	1
PA14_RS03315	NC_008463	705588..706283	113.82	0.993929	1.9916	0.0165327	0.0641419	1
trmB	NC_008463	439343..440077	103.657	0.975909	1.96688	0.0165809	0.0642887	1
PA14_RS12480	NC_008463	2651138..2652352	97.3579	1.07898	2.11254	0.0166045	0.0643399	1
PA14_RS28065	NC_008463	6140030..6140359	1022.15	-1.78524	-3.44677	0.0166448	0.0644558	1
thiL	NC_008463	992856..993824	144.919	1.06108	2.08649	0.016692	0.0645982	1
PA14_RS13555	NC_008463	complement(2910054..2910617)	50.1161	-1.00515	-2.00715	0.0167037	0.064603	1
exoU	NC_008463	complement(4580957..4583020)	45.9626	-1.24612	-2.37202	0.0167314	0.0646259	1
PA14_RS10325	NC_008463	2226281..2228506	119.068	1.15946	2.23373	0.0167567	0.0646259	1
PA14_RS28840	NC_008463	complement(6306130..6306963)	82.8935	0.998961	1.99856	0.0167605	0.0646259	1
PA14_RS19270	NC_008463	complement(4223178..4224161)	107.834	1.09208	2.13181	0.0167734	0.0646259	1
PA14_RS25055	NC_008463	complement(5476364..5476627)	132.905	-1.08542	-2.12199	0.0167779	0.0646259	1
PA14_RS19685	NC_008463	4312055..4312390	119.665	1.07688	2.10947	0.0167804	0.0646259	1
PA14_RS24180	NC_008463	5277443..5278567	71.8982	0.990322	1.98663	0.0167827	0.0646259	1
PA14_RS22135	NC_008463	complement(4824045..4824500)	110.898	-1.0371	-2.0521	0.0168061	0.0646759	1
PA14_RS30140	NC_008463	complement(1204550..1204795)	82.0985	1.30243	2.46644	0.0168323	0.0647001	1
rplT	NC_008463	2469972..2470328	356.552	-1.62707	-3.08885	0.0168333	0.0647001	1
PA14_RS00555	NC_008463	complement(129498..129707)	357.256	-1.49356	-2.81583	0.0168533	0.0647369	1
PA14_RS27235	NC_008463	5958880..5961099	132.403	1.22983	2.34539	0.0168898	0.0647899	1
PA14_RS30655	NC_008463	complement(3848555..3848803)	25.2275	1.54813	2.92439	0.0168964	0.0647899	1
tssE_2	NC_008463	complement(3026648..3027073)	113.14	1.03136	2.04395	0.0169072	0.0647899	1
PA14_RS20800	NC_008463	complement(4549111..4550262)	106.857	1.04669	2.06579	0.016909	0.0647899	1
PA14_RS14145	NC_008463	3086373..3087260	72.9372	0.991849	1.98873	0.016981	0.0649525	1
PA14_RS29380	NC_008463	6429129..6429491	119.559	1.07689	2.10949	0.0169815	0.0649525	1
PA14_RS28195	NC_008463	complement(6169019..6171007)	86.1975	0.952118	1.93471	0.0169911	0.0649525	1
PA14_RS03280	NC_008463	701295..701657	117.382	1.04376	2.06159	0.0170007	0.0649525	1
ugpC_2	NC_008463	complement(3058179..3059291)	99.3865	0.907726	1.87609	0.0170039	0.0649525	1
PA14_RS30890	NC_008463	complement(5233511..5234050)	361.072	-1.76102	-3.38938	0.0170164	0.0649604	1
PA14_RS11330	NC_008463	2418001..2419185	117.785	-1.26702	-2.40664	0.0170574	0.0649834	1
PA14_RS03840	NC_008463	complement(812129..812617)	17.2323	-1.46468	-2.76002	0.0170677	0.0649834	1
atpE	NC_008463	complement(6526491..6526748)	173.206	-1.58907	-3.00855	0.0170792	0.0649834	1
PA14_RS10295	NC_008463	complement(2221269..2221577)	115.108	1.1613	2.23659	0.017089	0.0649834	1
PA14_RS27530	NC_008463	complement(6024717..6025727)	191.346	-1.36587	-2.57732	0.0170954	0.0649834	1
PA14_RS10055	NC_008463	complement(2169708..2170640)	110.457	1.03025	2.04238	0.0170974	0.0649834	1
PA14_RS22400	NC_008463	complement(4882923..4884677)	49.3299	0.900099	1.86619	0.0171006	0.0649834	1
rpmC	NC_008463	763700..763891	39.7604	-1.58455	-2.99914	0.0171138	0.0649834	1
PA14_RS11650	NC_008463	complement(2465327..2465503)	377.162	-1.58299	-2.99589	0.0171169	0.0649834	1
PA14_RS29285	NC_008463	complement(6410034..6411161)	122.332	1.05215	2.07362	0.0173279	0.0657442	1
PA14_RS28720	NC_008463	complement(6283177..6283977)	132.043	1.05113	2.07215	0.0173947	0.065957	1
PA14_RS28760	NC_008463	complement(6291749..6291916)	16.0899	-1.37196	-2.58821	0.0174139	0.0659859	1
PA14_RS14815	NC_008463	complement(3242840..3243061)	98.8379	-1.08184	-2.11674	0.0174236	0.0659859	1
PA14_RS13965	NC_008463	complement(3046079..3046732)	72.1252	0.981838	1.97498	0.017443	0.066019	1
PA14_RS07620	NC_008463	complement(1641698..1642135)	121.882	0.948668	1.93009	0.0174866	0.0661297	1
PA14_RS03170	NC_008463	682911..683729	84.1146	0.93588	1.91306	0.0174936	0.0661297	1
PA14_RS24975	NC_008463	complement(5451364..5451903)	68.7779	1.18496	2.27357	0.017522	0.0661366	1
PA14_RS25320	NC_008463	5525979..5526674	64.0506	1.1359	2.19756	0.0175228	0.0661366	1
napE	NC_008463	4372229..4372396	177.388	-1.85547	-3.61869	0.0175336	0.0661366	1
PA14_RS08525	NC_008463	1831413..1832303	138.174	0.94814	1.92938	0.0175382	0.0661366	1
PA14_RS14345	NC_008463	complement(3133779..3134849)	122.205	1.04237	2.0596	0.0175554	0.0661613	1
PA14_RS04445	NC_008463	complement(953365..954126)	136.959	1.07106	2.10097	0.0176239	0.0663659	1
PA14_RS12980	NC_008463	2758086..2759846	94.1744	0.986691	1.98163	0.0176311	0.0663659	1
PA14_RS13160	NC_008463	2803427..2804773	73.2852	1.00926	2.01288	0.0176491	0.0663749	1
PA14_RS16840	NC_008463	3704130..3705779	94.0311	0.997525	1.99657	0.0176596	0.0663749	1
PA14_RS29760	NC_008463	complement(6509076..6509474)	134.026	1.06013	2.08512	0.0176657	0.0663749	1
PA14_RS05170	NC_008463	1102008..1102598	219.373	-1.22192	-2.33257	0.0177328	0.0665867	1
PA14_RS09465	NC_008463	2028084..2029220	88.1788	-1.72464	-3.30498	0.0177492	0.0666077	1
PA14_RS08865	NC_008463	complement(1908686..1909495)	95.8327	0.897791	1.86321	0.0177714	0.0666418	1
PA14_RS27405	NC_008463	complement(5993651..5994901)	134.512	0.964104	1.95085	0.0177854	0.0666418	1
PA14_RS29585	NC_008463	6472805..6474136	146.574	1.11777	2.17012	0.0177905	0.0666418	1
sbrI	NC_008463	2318037..2318621	139.958	-1.13319	-2.19343	0.0178021	0.066642	1
PA14_RS11720	NC_008463	2476671..2478314	13.4819	-1.45595	-2.74338	0.0178121	0.066642	1
PA14_RS07930	NC_008463	complement(1705590..1706333)	92.3606	0.906749	1.87482	0.0178234	0.0666441	1
cobM	NC_008463	complement(2261099..2261851)	102.214	0.892391	1.85625	0.017903	0.0669014	1
mnmC	NC_008463	complement(1676774..1678738)	127.092	1.28863	2.44295	0.0179237	0.0669026	1
PA14_RS10480	NC_008463	complement(2254915..2256570)	87.8238	-1.14835	-2.2166	0.0179333	0.0669026	1
PA14_RS29185	NC_008463	complement(6383971..6385185)	155.702	1.09617	2.13787	0.0179358	0.0669026	1
grpE	NC_008463	complement(5621130..5621690)	117.573	-1.12681	-2.18376	0.0179628	0.0669632	1
PA14_RS20170	NC_008463	complement(4419713..4420588)	93.2697	0.992182	1.98919	0.0179919	0.0670311	1
PA14_RS06770	NC_008463	1446939..1447673	71.6868	1.06801	2.09654	0.0180233	0.0670864	1
PA14_RS10585	NC_008463	complement(2278687..2279646)	65.0155	1.02494	2.03488	0.0180284	0.0670864	1
PA14_RS24725	NC_008463	complement(5394364..5394852)	14.4715	-1.45323	-2.7382	0.0180546	0.0671435	1
PA14_RS24300	NC_008463	complement(5304246..5304920)	15.0519	-1.55357	-2.93542	0.0180685	0.0671451	1
PA14_RS09205	NC_008463	1975171..1975542	107.098	1.24657	2.37277	0.0180767	0.0671451	1
PA14_RS29120	NC_008463	6369631..6369951	60.4759	1.35871	2.56457	0.0180947	0.0671718	1
PA14_RS23810	NC_008463	5199828..5200391	94.5253	-1.23342	-2.35124	0.0181381	0.0672542	1
PA14_RS01855	NC_008463	406358..407398	122.916	1.05852	2.08279	0.0181386	0.0672542	1
PA14_RS04050	NC_008463	complement(862150..862476)	112.754	1.12792	2.18544	0.0181709	0.0673334	1
PA14_RS20075	NC_008463	complement(4391031..4391240)	248.161	-1.78861	-3.45482	0.0182311	0.0674689	1
PA14_RS10695	NC_008463	complement(2299560..2300531)	107.835	0.998747	1.99826	0.0182317	0.0674689	1
PA14_RS15020	NC_008463	complement(3287237..3287476)	76.5283	-1.15187	-2.22202	0.0182401	0.0674689	1
PA14_RS11800	NC_008463	2504847..2505386	77.1336	1.08112	2.11567	0.0182955	0.0676331	1
PA14_RS23815	NC_008463	5200657..5202258	106.407	-1.26982	-2.41132	0.0183187	0.0676785	1
PA14_RS24890	NC_008463	complement(5435993..5436196)	92.3498	-1.42328	-2.68195	0.0183474	0.0677444	1
PA14_RS19335	NC_008463	4234096..4235370	115.676	-1.29659	-2.45647	0.0183923	0.0678696	1
PA14_RS00640	NC_008463	complement(142162..142785)	109.468	1.00091	2.00127	0.0184427	0.0680149	1
PA14_RS19935	NC_008463	complement(4359137..4360276)	67.7616	0.882958	1.84415	0.0184634	0.0680358	1
PA14_RS20245	NC_008463	4433492..4433812	47.2782	-1.13836	-2.20131	0.0184703	0.0680358	1
PA14_RS29330	NC_008463	6421239..6422102	114.753	1.03131	2.04388	0.0185416	0.0682578	1
PA14_RS29400	NC_008463	complement(6432477..6433616)	124.965	1.03501	2.04913	0.0185722	0.0683179	1
PA14_RS11300	NC_008463	complement(2414011..2414592)	77.7454	1.06095	2.0863	0.0185803	0.0683179	1
nuoE	NC_008463	complement(2595662..2596162)	83.8432	-0.963166	-1.94958	0.018591	0.0683179	1
PA14_RS26395	NC_008463	5751808..5752497	61.7419	1.15534	2.22737	0.0186187	0.068379	1
PA14_RS18870	NC_008463	complement(4136496..4137002)	91.5252	1.06651	2.09436	0.0186707	0.0685292	1
PA14_RS09045	NC_008463	1945626..1945937	105.503	-1.51167	-2.85141	0.0186823	0.0685313	1
PA14_RS14545	NC_008463	complement(3181532..3182437)	40.7309	-1.57645	-2.98236	0.0187179	0.0686212	1
PA14_RS09245	NC_008463	complement(1980222..1980809)	38.5391	-1.12786	-2.18534	0.0187687	0.0687669	1
PA14_RS30775	NC_008463	complement(4402698..4403159)	57.7719	-1.58802	-3.00637	0.0188593	0.069058	1
PA14_RS30090	NC_008463	844553..844776	73.3808	1.36872	2.58241	0.0189004	0.0691554	1
coxB	NC_008463	125293..126417	187.67	-1.32681	-2.50847	0.018912	0.0691554	1
PA14_RS11070	NC_008463	complement(2375865..2376635)	122.948	0.946268	1.92688	0.0189202	0.0691554	1
PA14_RS13460	NC_008463	2889137..2890393	84.0202	1.01369	2.01906	0.0189306	0.0691554	1
PA14_RS24490	NC_008463	5342744..5344126	62.4153	0.955379	1.93909	0.0190266	0.0694437	1
PA14_RS21535	NC_008463	complement(4688666..4689046)	91.9786	1.3137	2.48578	0.019032	0.0694437	1
PA14_RS12230	NC_008463	complement(2598026..2598703)	164.833	-1.33505	-2.52284	0.0190497	0.0694674	1
PA14_RS22880	NC_008463	5007248..5007622	583.116	-1.68293	-3.2108	0.0190827	0.0695467	1
PA14_RS22290	NC_008463	complement(4853383..4853556)	41.1031	-1.19866	-2.29527	0.0191011	0.069573	1
PA14_RS01180	NC_008463	259470..260348	96.6855	0.979458	1.97172	0.019119	0.0695972	1
PA14_RS10180	NC_008463	2196186..2196560	88.5918	-1.30422	-2.4695	0.0191724	0.0697505	1
PA14_RS16150	NC_008463	3551857..3553068	122.78	1.05377	2.07595	0.0191922	0.0697817	1
PA14_RS21755	NC_008463	complement(4738032..4738517)	391.002	-1.5432	-2.9144	0.0192092	0.0698026	1
PA14_RS02650	NC_008463	576906..578702	95.1226	0.932807	1.90899	0.0192743	0.0699625	1
PA14_RS24925	NC_008463	complement(5442038..5442589)	102.447	0.984563	1.97871	0.0192794	0.0699625	1
PA14_RS28515	NC_008463	complement(6242604..6243014)	480.69	-1.45754	-2.7464	0.0192871	0.0699625	1
PA14_RS15330	NC_008463	3354806..3356473	85.0306	0.951967	1.93451	0.0193009	0.0699713	1
PA14_RS20305	NC_008463	4444925..4445146	66.3302	-1.20808	-2.3103	0.0193354	0.0700224	1
PA14_RS31310	NC_008463	complement(6359823..6359984)	15.4042	1.91245	3.76449	0.0193376	0.0700224	1
PA14_RS24185	NC_008463	5278567..5280276	51.896	0.911571	1.88109	0.0193706	0.0701009	1
PA14_RS22345	NC_008463	complement(4861608..4862516)	41.2045	-1.16138	-2.23671	0.0194168	0.070227	1
PA14_RS19530	NC_008463	complement(4276883..4277278)	195.171	-1.12163	-2.17593	0.0194452	0.0702889	1
PA14_RS00860	NC_008463	191228..191818	160.806	0.856141	1.81019	0.0195547	0.0706433	1
PA14_RS07255	NC_008463	1550805..1551002	97.3409	-1.33758	-2.52727	0.0196202	0.0708385	1
PA14_RS12695	NC_008463	complement(2699666..2700661)	43.8059	-1.03915	-2.05502	0.0196369	0.0708576	1
PA14_RS11075	NC_008463	complement(2376726..2377697)	98.3837	0.910565	1.87978	0.019653	0.0708745	1
PA14_RS06720	NC_008463	1434062..1434757	106.576	1.03652	2.05127	0.0196977	0.0709573	1
gspG_3	NC_008463	complement(4940113..4940562)	68.0368	1.21628	2.32346	0.0197116	0.0709573	1
benB	NC_008463	2792656..2793144	61.4595	1.27808	2.42516	0.0197276	0.0709573	1
PA14_RS13280	NC_008463	complement(2827632..2828954)	116.005	0.909105	1.87788	0.0197302	0.0709573	1
PA14_RS10920	NC_008463	complement(2347816..2348175)	89.5277	-0.958325	-1.94305	0.0197333	0.0709573	1
PA14_RS29155	NC_008463	complement(6377722..6377967)	1032.79	-1.79183	-3.46253	0.0197659	0.0710019	1
ligD	NC_008463	complement(3287787..3290309)	96.0565	-1.32115	-2.49865	0.0197686	0.0710019	1
PA14_RS24405	NC_008463	5328614..5330095	27.4338	-0.985559	-1.98008	0.0198152	0.0711278	1
PA14_RS31095	NC_008463	6379627..6380031	96.8614	1.15747	2.23066	0.0198305	0.0711416	1
PA14_RS05420	NC_008463	complement(1158474..1159355)	107.859	0.881567	1.84238	0.0199245	0.0713865	1
rpoA	NC_008463	771395..772396	154.338	-1.44315	-2.71915	0.0199292	0.0713865	1
tssG_2	NC_008463	complement(3023891..3024907)	115.837	0.956372	1.94042	0.0199361	0.0713865	1
PA14_RS10635	NC_008463	complement(2288477..2289190)	72.3438	0.936269	1.91357	0.019974	0.0713865	1
PA14_RS30165	NC_008463	complement(1372875..1373135)	131.593	-1.2748	-2.41966	0.0199766	0.0713865	1
PA14_RS24510	NC_008463	5346740..5347090	32.4846	-1.43622	-2.70611	0.0199794	0.0713865	1
PA14_RS15320	NC_008463	complement(3353004..3353906)	87.2341	1.00631	2.00877	0.0199795	0.0713865	1
PA14_RS05750	NC_008463	complement(1226862..1227752)	86.3395	0.973516	1.96362	0.02	0.0714186	1
PA14_RS10715	NC_008463	complement(2304770..2305498)	106.28	0.925783	1.89971	0.020022	0.0714561	1
mexM	NC_008463	complement(4080259..4081416)	100.585	0.989606	1.98564	0.0200518	0.0715213	1
catC	NC_008463	2801421..2801711	60.628	1.38314	2.60835	0.0200805	0.0715822	1
gloA_3	NC_008463	complement(6025867..6026397)	135.855	-1.21342	-2.31887	0.0201013	0.0716152	1
PA14_RS13190	NC_008463	complement(2809895..2810350)	95.4838	1.0598	2.08465	0.0201938	0.0718859	1
PA14_RS03820	NC_008463	complement(807526..808362)	186.528	-1.2043	-2.30425	0.0202037	0.0718859	1
PA14_RS20645	NC_008463	complement(4515983..4518256)	104.962	1.17452	2.25717	0.0202121	0.0718859	1
PA14_RS26890	NC_008463	complement(5866676..5868928)	137.596	1.21002	2.31341	0.0202648	0.0720318	1
PA14_RS14515	NC_008463	complement(3175803..3176147)	14.5569	-1.36103	-2.56868	0.0203165	0.0721741	1
PA14_RS05085	NC_008463	complement(1082136..1082552)	122.081	-1.007	-2.00972	0.0203384	0.07218	1
PA14_RS30565	NC_008463	3348836..3349003	33.0784	1.52263	2.87314	0.0203414	0.07218	1
hemF	NC_008463	25757..26674	111.046	0.991137	1.98775	0.0203729	0.0722502	1
ccoN_1	NC_008463	complement(903617..905044)	74.4796	-0.936407	-1.91376	0.0204156	0.0723604	1
PA14_RS12630	NC_008463	complement(2686299..2686571)	83.7677	1.45975	2.7506	0.0204388	0.0723981	1
rplO	NC_008463	767932..768366	138.203	-1.22901	-2.34406	0.0204497	0.0723981	1
PA14_RS30195	NC_008463	complement(1583804..1584019)	49.1791	1.4007	2.6403	0.020465	0.0724109	1
PA14_RS07295	NC_008463	complement(1558980..1559993)	105.835	0.929545	1.90467	0.0204966	0.072447	1
mgtE	NC_008463	complement(4654070..4655518)	83.3127	-1.04256	-2.05989	0.0204986	0.072447	1
PA14_RS16810	NC_008463	complement(3696181..3696648)	104.607	-1.24056	-2.3629	0.0205693	0.0726556	1
rsxB	NC_008463	complement(1633210..1633776)	103.622	0.969186	1.95774	0.0206026	0.0726924	1
PA14_RS06560	NC_008463	complement(1397984..1399846)	89.4516	0.919501	1.89146	0.0206032	0.0726924	1
cmoA	NC_008463	4814332..4815072	78.6635	0.984138	1.97813	0.0206309	0.072738	1
PA14_RS00240	NC_008463	59735..60088	84.6667	1.19584	2.29078	0.0206396	0.072738	1
ihfB	NC_008463	2025973..2026257	636.739	-1.60974	-3.05197	0.0207691	0.0731525	1
PA14_RS16400	NC_008463	complement(3612564..3613391)	209.728	-1.32476	-2.50491	0.020866	0.0734521	1
PA14_RS21110	NC_008463	complement(4605073..4605702)	146.018	-1.23216	-2.34919	0.0209135	0.0735776	1
PA14_RS20025	NC_008463	complement(4379275..4381332)	142.806	1.3418	2.53468	0.0209504	0.073659	1
PA14_RS04800	NC_008463	1028383..1028676	238.478	-1.15973	-2.23416	0.0209605	0.073659	1
PA14_RS02970	NC_008463	complement(633827..634174)	89.0413	1.11625	2.16782	0.0209792	0.073683	1
PA14_RS30030	NC_008463	complement(530665..530850)	91.4808	-1.23578	-2.35509	0.021001	0.0737012	1
PA14_RS08210	NC_008463	complement(1759426..1759704)	451.786	-1.49057	-2.80999	0.0210082	0.0737012	1
PA14_RS06130	NC_008463	1304052..1304930	63.0674	1.01371	2.0191	0.0210295	0.0737342	1
PA14_RS18725	NC_008463	4103096..4104478	101.728	1.03761	2.05283	0.0210608	0.0737825	1
PA14_RS01235	NC_008463	complement(272125..272559)	119.47	-1.1248	-2.18071	0.0210671	0.0737825	1
PA14_RS11895	NC_008463	complement(2524349..2524582)	74.396	1.36195	2.57033	0.0211428	0.0740057	1
PA14_RS07120	NC_008463	1521988..1522251	240.604	-1.46804	-2.76645	0.0211631	0.0740225	1
PA14_RS21095	NC_008463	4603516..4603986	328.179	-1.38413	-2.61015	0.021203	0.0740225	1
PA14_RS30985	NC_008463	complement(5454843..5455070)	17.6548	1.80307	3.48961	0.0212038	0.0740225	1
PA14_RS08990	NC_008463	complement(1935114..1935500)	13.4313	-1.52319	-2.87427	0.0212105	0.0740225	1
PA14_RS27715	NC_008463	6064672..6065778	146.215	0.936785	1.91426	0.021224	0.0740225	1
PA14_RS24355	NC_008463	5313527..5314075	77.5643	0.996441	1.99507	0.0212292	0.0740225	1
lpxA	NC_008463	1475049..1475825	83.3599	-1.06664	-2.09455	0.0212312	0.0740225	1
PA14_RS17665	NC_008463	3873178..3874452	105.361	1.04715	2.06644	0.0212511	0.0740499	1
hutH	NC_008463	complement(6012156..6013685)	125.802	1.08253	2.11775	0.0212753	0.0740927	1
PA14_RS28635	NC_008463	6268955..6269905	57.1542	0.938158	1.91608	0.021375	0.0743979	1
PA14_RS01245	NC_008463	complement(273633..273920)	80.0369	1.16657	2.24477	0.0214105	0.0744797	1
PA14_RS17455	NC_008463	complement(3819909..3821420)	92.2604	0.950668	1.93277	0.0215544	0.0749382	1
PA14_RS07625	NC_008463	complement(1642132..1643358)	92.0823	0.967032	1.95481	0.0216026	0.0750634	1
PA14_RS10085	NC_008463	complement(2174319..2174540)	1407.47	-1.92825	-3.80594	0.0217156	0.0754141	1
pcaQ	NC_008463	172572..173489	132.105	0.980229	1.97278	0.0217318	0.0754277	1
PA14_RS17185	NC_008463	complement(3773504..3775306)	81.0797	0.997467	1.99649	0.0217558	0.0754688	1
PA14_RS20490	NC_008463	complement(4485905..4486267)	112.989	-1.17033	-2.25064	0.0218086	0.0755432	1
rplL	NC_008463	745613..745981	167.939	-1.30809	-2.47613	0.0218163	0.0755432	1
PA14_RS26865	NC_008463	complement(5858970..5860649)	125.948	1.09172	2.13127	0.0218251	0.0755432	1
mexG	NC_008463	complement(820528..820974)	191.915	-1.12003	-2.17351	0.0218291	0.0755432	1
PA14_RS14630	NC_008463	complement(3202155..3202511)	86.1963	1.25771	2.39116	0.0218382	0.0755432	1
PA14_RS11840	NC_008463	complement(2511620..2513929)	91.779	1.16214	2.23789	0.0218729	0.0756208	1
PA14_RS13065	NC_008463	complement(2781439..2782857)	88.0763	1.01257	2.0175	0.0219381	0.0758038	1
PA14_RS03830	NC_008463	complement(810256..810879)	257.835	-1.12075	-2.17461	0.0219596	0.0758358	1
PA14_RS15100	NC_008463	3303409..3304044	94.5149	0.870194	1.82791	0.0219866	0.075858	1
PA14_RS10210	NC_008463	2201686..2202387	300.76	-1.40919	-2.65589	0.0219905	0.075858	1
PA14_RS30625	NC_008463	3730183..3730464	35.3437	-1.46781	-2.76602	0.0220739	0.076085	1
PA14_RS12780	NC_008463	complement(2714969..2715319)	76.6332	1.31023	2.47981	0.0220809	0.076085	1
PA14_RS07220	NC_008463	complement(1544365..1545204)	302.592	-1.46424	-2.75917	0.0221207	0.0761798	1
ssb_1	NC_008463	779681..780178	137.755	-1.02795	-2.03912	0.0221501	0.0762096	1
PA14_RS22465	NC_008463	4896882..4897388	83.3001	1.09973	2.14315	0.022154	0.0762096	1
PA14_RS21625	NC_008463	4707164..4708123	128.077	0.939564	1.91795	0.0222246	0.0764103	1
PA14_RS13200	NC_008463	2811128..2812006	106.797	0.897667	1.86305	0.0222758	0.0765437	1
aroB	NC_008463	complement(5945430..5946536)	86.937	-1.01904	-2.02656	0.0222965	0.0765724	1
PA14_RS29245	NC_008463	complement(6397997..6398722)	114.997	0.94382	1.92361	0.0223478	0.076706	1
dnaB_1	NC_008463	5256118..5257464	30.6075	1.0647	2.09173	0.0223781	0.0767414	1
PA14_RS13520	NC_008463	complement(2903336..2904250)	83.0409	0.898029	1.86352	0.0223896	0.0767414	1
PA14_RS12665	NC_008463	complement(2692127..2692432)	99.8693	-1.25529	-2.38714	0.0223953	0.0767414	1
PA14_RS28085	NC_008463	complement(6145113..6146732)	128.165	1.05951	2.08422	0.0224703	0.0769186	1
PA14_RS02165	NC_008463	464377..464784	293.742	-1.53113	-2.89013	0.0224743	0.0769186	1
PA14_RS30960	NC_008463	complement(5346001..5346345)	135.384	-1.74539	-3.35286	0.0224956	0.0769186	1
PA14_RS14370	NC_008463	complement(3139925..3140911)	111.82	0.927475	1.90194	0.0224985	0.0769186	1
PA14_RS24460	NC_008463	5337054..5339996	58.3671	0.936116	1.91337	0.0225091	0.0769186	1
PA14_RS07535	NC_008463	1620687..1620881	61.2626	-1.41687	-2.67006	0.0225672	0.077048	1
PA14_RS04755	NC_008463	complement(1016947..1017840)	132.412	-0.967626	-1.95562	0.0225719	0.077048	1
PA14_RS27465	NC_008463	complement(6010690..6012093)	105.336	0.892688	1.85663	0.0226101	0.0771361	1
PA14_RS14830	NC_008463	3246017..3246607	142.298	-1.05685	-2.08038	0.022681	0.0773049	1
PA14_RS18795	NC_008463	4119387..4119794	91.5223	0.993373	1.99083	0.0226846	0.0773049	1
PA14_RS24905	NC_008463	5439358..5439735	398.951	-1.37833	-2.59967	0.022716	0.0773694	1
PA14_RS23700	NC_008463	complement(5172233..5173690)	70.5376	-0.984408	-1.9785	0.0227444	0.0774235	1
PA14_RS15285	NC_008463	complement(3343321..3344595)	80.9063	1.0392	2.05509	0.0228126	0.0776129	1
PA14_RS01715	NC_008463	complement(375633..377027)	96.8691	1.05815	2.08226	0.0228322	0.0776372	1
PA14_RS20700	NC_008463	4526078..4526572	37.1467	-1.24737	-2.37409	0.0229252	0.0779027	1
PA14_RS01710	NC_008463	complement(374583..375617)	106.959	0.886973	1.84929	0.0229538	0.0779027	1
PA14_RS20095	NC_008463	4397858..4399105	63.7237	-0.997904	-1.9971	0.0229602	0.0779027	1
PA14_RS27670	NC_008463	complement(6059020..6059772)	71.84	0.898528	1.86416	0.0229607	0.0779027	1
PA14_RS21885	NC_008463	4764997..4766244	125.019	0.852728	1.80591	0.0229869	0.0779491	1
PA14_RS08375	NC_008463	1793623..1794639	80.764	0.928274	1.903	0.0230486	0.0781154	1
PA14_RS12110	NC_008463	complement(2570806..2571072)	96.3762	-1.06163	-2.08729	0.0231766	0.0785062	1
PA14_RS12255	NC_008463	complement(2604748..2605569)	87.4058	-0.829866	-1.77752	0.0232673	0.0787703	1
pxpB	NC_008463	complement(5211798..5212475)	108.598	0.97387	1.9641	0.0233586	0.0790364	1
secB	NC_008463	complement(6048769..6049260)	48.7948	-1.00525	-2.00729	0.0233908	0.0791021	1
PA14_RS10775	NC_008463	2316267..2317706	93.7754	-1.00542	-2.00753	0.0234159	0.0791436	1
PA14_RS26515	NC_008463	complement(5779337..5780053)	81.1737	0.906858	1.87496	0.0234424	0.0791902	1
PA14_RS07700	NC_008463	complement(1658658..1659200)	94.9385	1.01434	2.01998	0.0234586	0.0792016	1
PA14_RS21845	NC_008463	4758953..4760041	35.2432	-0.907212	-1.87542	0.0234911	0.0792679	1
secE	NC_008463	742681..743049	331.802	-1.83905	-3.57773	0.0235494	0.0794215	1
PA14_RS24505	NC_008463	5346464..5346736	43.7948	-1.2446	-2.36953	0.0235741	0.0794615	1
recA	NC_008463	1505405..1506445	97.9643	-0.984063	-1.97803	0.0235934	0.0794835	1
PA14_RS10980	NC_008463	2360105..2360710	98.7346	-0.865521	-1.822	0.0236251	0.0795352	1
pal	NC_008463	complement(4593629..4594135)	439.887	-1.51578	-2.85953	0.0236345	0.0795352	1
PA14_RS23605	NC_008463	5153876..5154415	102.084	-0.859461	-1.81436	0.0236902	0.0796795	1
PA14_RS28675	NC_008463	complement(6275878..6276249)	151.932	-1.26788	-2.40807	0.0237084	0.0796974	1
PA14_RS01860	NC_008463	407469..407975	140.37	0.996294	1.99487	0.0237681	0.0798545	1
PA14_RS25180	NC_008463	5498935..5499834	92.2793	1.00036	2.00049	0.0237886	0.0798772	1
PA14_RS27985	NC_008463	6120721..6121221	97.687	0.958642	1.94348	0.0238006	0.0798772	1
PA14_RS04700	NC_008463	complement(1005317..1006051)	80.0583	1.01558	2.02171	0.0238138	0.0798782	1
PA14_RS20330	NC_008463	4448711..4449868	121.281	0.879256	1.83943	0.0239002	0.0801154	1
tagH_2	NC_008463	complement(3818469..3819662)	119.968	0.923951	1.8973	0.0239104	0.0801154	1
PA14_RS17230	NC_008463	complement(3781116..3781622)	51.8646	1.1854	2.27427	0.0240448	0.0805223	1
PA14_RS07485	NC_008463	complement(1608062..1608283)	145.388	-1.31753	-2.4924	0.0241361	0.0807841	1
PA14_RS30120	NC_008463	complement(1135355..1135546)	43.2331	-1.23937	-2.36095	0.0241528	0.0807964	1
PA14_RS26955	NC_008463	complement(5880991..5882199)	93.2452	0.876971	1.83652	0.0242205	0.0809791	1
napF	NC_008463	4372405..4372896	276.6	-1.18414	-2.27227	0.0242526	0.0810426	1
PA14_RS10670	NC_008463	complement(2295081..2295854)	108.788	-0.942449	-1.92179	0.0243203	0.0811623	1
PA14_RS01270	NC_008463	278510..279133	615.22	-1.95421	-3.87504	0.024324	0.0811623	1
PA14_RS22740	NC_008463	4973983..4974786	85.5186	0.910007	1.87905	0.0243553	0.0811623	1
PA14_RS24095	NC_008463	5258897..5259130	64.9832	1.30638	2.47321	0.0243569	0.0811623	1
PA14_RS16890	NC_008463	complement(3716586..3717074)	161.933	-1.27755	-2.42426	0.0243689	0.0811623	1
PA14_RS05455	NC_008463	1166581..1167489	89.7692	0.961059	1.94674	0.0243731	0.0811623	1
PA14_RS27490	NC_008463	complement(6018152..6019090)	104.128	0.935467	1.91251	0.0243802	0.0811623	1
PA14_RS11560	NC_008463	2455781..2456224	61.5759	1.2368	2.35675	0.0244404	0.0813193	1
PA14_RS01110	NC_008463	244942..245481	78.4427	0.939246	1.91753	0.0245197	0.0815393	1
PA14_RS22410	NC_008463	4885877..4886899	65.5392	0.904189	1.87149	0.0245876	0.0817211	1
gltP	NC_008463	complement(6443094..6444428)	90.2537	-1.08137	-2.11604	0.0246336	0.0818302	1
PA14_RS07775	NC_008463	1680525..1681709	95.5095	0.925141	1.89887	0.0246898	0.0819726	1
PA14_RS14835	NC_008463	3246620..3246967	97.9497	-0.943273	-1.92289	0.0247729	0.0821654	1
PA14_RS26605	NC_008463	complement(5797274..5799772)	121.016	1.10545	2.15166	0.0247843	0.0821654	1
PA14_RS01355	NC_008463	300402..301931	34.7424	-0.952298	-1.93495	0.0247876	0.0821654	1
PA14_RS29015	NC_008463	6347147..6348124	64.9144	0.92083	1.8932	0.0248353	0.0822461	1
PA14_RS24100	NC_008463	5259130..5260146	65.6146	1.01329	2.0185	0.0248385	0.0822461	1
cobJ	NC_008463	2310997..2312676	125.896	1.02082	2.02907	0.0249185	0.0824667	1
mmsB_2	NC_008463	4846783..4847679	199.803	-1.20779	-2.30984	0.0250072	0.0826727	1
tadG	NC_008463	complement(4984830..4986500)	68.145	-0.899211	-1.86505	0.0250094	0.0826727	1
PA14_RS21435	NC_008463	complement(4667056..4667346)	63.4316	-1.16941	-2.24919	0.0250208	0.0826727	1
PA14_RS18480	NC_008463	complement(4049210..4049617)	343.313	-1.27312	-2.41684	0.0250528	0.0827342	1
PA14_RS15415	NC_008463	complement(3383604..3384506)	91.4743	1.05648	2.07985	0.0250686	0.0827423	1
PA14_RS16320	NC_008463	complement(3587293..3588570)	481.623	-2.00367	-4.01019	0.0251025	0.082773	1
PA14_RS12850	NC_008463	2727476..2728303	166.361	-1.20344	-2.30289	0.0251046	0.082773	1
PA14_RS17930	NC_008463	3928447..3928728	65.2291	-1.15944	-2.2337	0.0251413	0.0828391	1
PA14_RS18905	NC_008463	complement(4145464..4145868)	78.3672	1.0631	2.08942	0.0251514	0.0828391	1
PA14_RS08105	NC_008463	complement(1744684..1745097)	45.7452	1.23602	2.35549	0.0252789	0.0831719	1
mlaD	NC_008463	complement(5150402..5150875)	67.5107	-1.04596	-2.06474	0.0252919	0.0831719	1
PA14_RS18155	NC_008463	complement(3975847..3976224)	48.1648	-1.23658	-2.35639	0.0252927	0.0831719	1
PA14_RS16130	NC_008463	3546906..3547856	120.627	0.942346	1.92165	0.0253871	0.0834379	1
PA14_RS19825	NC_008463	complement(4339639..4341039)	111.211	0.82114	1.7668	0.0254946	0.0837467	1
PA14_RS03990	NC_008463	849390..849671	98.9575	-0.953824	-1.937	0.0255629	0.0838689	1
acpP_1	NC_008463	2244161..2244397	620.014	-1.86614	-3.64556	0.0255635	0.0838689	1
PA14_RS06765	NC_008463	1446019..1446942	111.05	1.0332	2.04656	0.0255724	0.0838689	1
PA14_RS31280	NC_008463	4293638..4293862	45.6846	1.46309	2.75699	0.0256067	0.0839368	1
PA14_RS01240	NC_008463	complement(272724..273365)	72.392	0.948332	1.92964	0.0256302	0.0839695	1
PA14_RS21850	NC_008463	complement(4760148..4760960)	50.6941	-1.56859	-2.96615	0.0256576	0.0839825	1
PA14_RS06410	NC_008463	1362646..1362996	180.672	-1.26894	-2.40984	0.0256613	0.0839825	1
PA14_RS12430	NC_008463	2639073..2640017	70.6493	0.933525	1.90994	0.0256851	0.0839842	1
carA	NC_008463	complement(5615696..5616832)	98.501	-0.843008	-1.79379	0.0256933	0.0839842	1
PA14_RS06225	NC_008463	1317148..1317348	63.2073	-1.47708	-2.78385	0.0257025	0.0839842	1
PA14_RS06185	NC_008463	1311170..1311604	69.9339	-1.09953	-2.14285	0.0257192	0.0839945	1
PA14_RS29795	NC_008463	complement(6518218..6518991)	81.2113	-0.957004	-1.94127	0.0257736	0.0840884	1
PA14_RS09200	NC_008463	complement(1973559..1975013)	61.5355	0.964876	1.9519	0.0257752	0.0840884	1
PA14_RS21375	NC_008463	complement(4657539..4657814)	64.7242	1.21192	2.31646	0.0258196	0.0841826	1
betB	NC_008463	complement(6322104..6323576)	105.484	0.817391	1.76222	0.0258312	0.0841826	1
PA14_RS17225	NC_008463	complement(3779963..3781135)	82.6378	0.908354	1.8769	0.0258848	0.0843006	1
PA14_RS26790	NC_008463	5842015..5842551	97.1575	0.925952	1.89994	0.0259072	0.0843006	1
PA14_RS21215	NC_008463	4621406..4621732	69.0557	-1.18621	-2.27554	0.025919	0.0843006	1
PA14_RS20850	NC_008463	4557433..4557906	49.0342	-1.07086	-2.10069	0.0259503	0.0843006	1
PA14_RS27940	NC_008463	complement(6111318..6113108)	103.181	0.95007	1.93197	0.0259565	0.0843006	1
PA14_RS20300	NC_008463	4444633..4444824	449.004	-1.39123	-2.62302	0.0259623	0.0843006	1
PA14_RS10050	NC_008463	complement(2168842..2169708)	102.188	0.863341	1.81925	0.0259761	0.0843006	1
PA14_RS05790	NC_008463	1237183..1237995	131.407	0.896361	1.86137	0.0259763	0.0843006	1
rapZ	NC_008463	5158820..5159680	68.7159	-0.919704	-1.89173	0.026097	0.0846477	1
PA14_RS30535	NC_008463	3252407..3252679	178.048	-1.41928	-2.67453	0.026142	0.0847351	1
PA14_RS00495	NC_008463	115913..117112	122.389	0.933209	1.90952	0.0261658	0.0847351	1
PA14_RS24575	NC_008463	5364428..5365453	83.5282	-0.821439	-1.76717	0.0261794	0.0847351	1
PA14_RS11475	NC_008463	complement(2443370..2444203)	94.6895	-0.890267	-1.85352	0.0261898	0.0847351	1
PA14_RS07315	NC_008463	complement(1561612..1562391)	118.01	0.916335	1.88731	0.0261923	0.0847351	1
PA14_RS29670	NC_008463	6491394..6492074	137.552	-1.01988	-2.02775	0.0262099	0.0847475	1
PA14_RS26250	NC_008463	5726098..5726691	91.3578	0.966388	1.95394	0.0262279	0.0847617	1
PA14_RS06490	NC_008463	1384137..1384829	78.9913	0.849947	1.80244	0.0262687	0.0848211	1
PA14_RS20955	NC_008463	complement(4580547..4580960)	34.0824	-1.52979	-2.88743	0.0262737	0.0848211	1
PA14_RS15780	NC_008463	complement(3462683..3464203)	71.7678	0.890204	1.85344	0.0262895	0.0848279	1
PA14_RS16035	NC_008463	3522478..3522774	108.828	1.12788	2.18537	0.0263445	0.084961	1
PA14_RS00205	NC_008463	41133..42821	130.787	1.08529	2.1218	0.0264618	0.0852625	1
PA14_RS19195	NC_008463	complement(4207180..4208721)	101.177	0.824211	1.77057	0.0264655	0.0852625	1
gfnR	NC_008463	complement(1491983..1492891)	82.8024	0.907751	1.87612	0.0264937	0.0853089	1
pilP_2	NC_008463	complement(5949302..5949826)	41.6292	-1.43174	-2.69772	0.0265106	0.0853188	1
fur	NC_008463	complement(5623604..5624008)	257.573	-1.39763	-2.63468	0.0265412	0.0853326	1
PA14_RS23945	NC_008463	complement(5232749..5233456)	31.6465	-1.50163	-2.83163	0.0265424	0.0853326	1
PA14_RS11480	NC_008463	2444573..2444812	196.506	-1.24673	-2.37303	0.0265917	0.0854379	1
sucC	NC_008463	complement(3912162..3913328)	81.7874	-1.07572	-2.10777	0.0266138	0.0854379	1
PA14_RS13515	NC_008463	complement(2902952..2903221)	1688.27	-1.87682	-3.67264	0.0266166	0.0854379	1
PA14_RS10065	NC_008463	2171419..2171976	83.7276	0.943432	1.9231	0.0266799	0.085597	1
rsmH	NC_008463	complement(5118188..5119129)	100.517	-0.994501	-1.99239	0.0267445	0.0857595	1
PA14_RS23790	NC_008463	5194106..5194816	369.442	-1.43579	-2.70531	0.0268189	0.0859255	1
PA14_RS12490	NC_008463	2654014..2655162	109.441	-1.03131	-2.04388	0.0268412	0.0859255	1
PA14_RS09500	NC_008463	2041610..2043607	89.628	-1.22522	-2.33791	0.0268541	0.0859255	1
maiA_1	NC_008463	complement(2835508..2836152)	100.171	0.938162	1.91609	0.0268642	0.0859255	1
PA14_RS11775	NC_008463	complement(2500890..2502773)	90.901	0.897177	1.86242	0.0268656	0.0859255	1
PA14_RS28705	NC_008463	6281317..6281697	55.4687	-1.01913	-2.0267	0.0268959	0.0859779	1
fliL_2	NC_008463	complement(6163322..6163741)	89.7874	-0.963055	-1.94943	0.026937	0.0860649	1
PA14_RS02890	NC_008463	622852..623193	163.734	-1.10871	-2.15653	0.0269841	0.086171	1
msrB	NC_008463	2388430..2388828	419.713	-1.41885	-2.67372	0.0270224	0.0862487	1
PA14_RS09865	NC_008463	2117776..2120700	110.191	1.19133	2.28364	0.0270453	0.0862776	1
PA14_RS03980	NC_008463	complement(848003..848746)	66.8011	0.994642	1.99259	0.0270631	0.0862897	1
PA14_RS13550	NC_008463	2909570..2910037	97.4248	0.916202	1.88714	0.0271495	0.0865207	1
ptsP_3	NC_008463	1563719..1566589	133.263	1.438	2.70945	0.0271954	0.0866224	1
PA14_RS04765	NC_008463	complement(1018515..1019336)	113.246	0.841045	1.79135	0.0272634	0.0867943	1
PA14_RS03140	NC_008463	676336..677370	95.4565	0.927032	1.90136	0.0272808	0.0868052	1
PA14_RS02515	NC_008463	552030..552506	117.508	0.865856	1.82242	0.0273113	0.0868575	1
PA14_RS19860	NC_008463	complement(4347730..4349013)	51.3727	0.956857	1.94108	0.0273391	0.0869014	1
PA14_RS26510	NC_008463	complement(5778373..5779266)	139.466	0.932069	1.90801	0.0273903	0.0870193	1
PA14_RS15220	NC_008463	3328573..3329607	94.4287	0.912325	1.88208	0.0274919	0.0872756	1
arsH	NC_008463	complement(3123481..3124173)	78.462	0.943013	1.92254	0.0275062	0.0872756	1
PA14_RS17315	NC_008463	3793295..3794344	52.9505	0.976871	1.96819	0.0275132	0.0872756	1
PA14_RS24330	NC_008463	5309339..5309839	79.8829	1.01215	2.01691	0.0275416	0.0873208	1
aroK	NC_008463	complement(5946586..5947104)	275.007	-1.23997	-2.36194	0.0275716	0.0873711	1
PA14_RS19835	NC_008463	4342119..4343537	89.5373	0.879384	1.83959	0.0275971	0.08739	1
PA14_RS05405	NC_008463	complement(1154465..1156819)	111.028	1.09093	2.13011	0.0276058	0.08739	1
PA14_RS20735	NC_008463	complement(4533871..4535157)	86.5192	0.90034	1.86651	0.0276446	0.0874683	1
PA14_RS30995	NC_008463	complement(5514513..5514791)	99.0978	-1.66987	-3.18186	0.0276877	0.0875116	1
PA14_RS24410	NC_008463	complement(5330966..5331166)	48.965	-1.67082	-3.18395	0.0276946	0.0875116	1
yedE	NC_008463	complement(1490681..1491907)	94.7027	0.948986	1.93052	0.0277214	0.0875116	1
PA14_RS20250	NC_008463	complement(4434110..4434649)	129.123	-1.00798	-2.01109	0.0277388	0.0875116	1
PA14_RS12735	NC_008463	complement(2706787..2707068)	98.7772	1.1423	2.20733	0.0277417	0.0875116	1
PA14_RS18390	NC_008463	complement(4035079..4035495)	143.285	-0.893478	-1.85765	0.0277431	0.0875116	1
PA14_RS17370	NC_008463	3804043..3805026	105.671	0.943967	1.92381	0.0277694	0.0875501	1
PA14_RS08465	NC_008463	complement(1819004..1820782)	106.639	0.99493	1.99298	0.027809	0.0876302	1
PA14_RS30310	NC_008463	complement(2155129..2155314)	20.8365	1.54698	2.92204	0.0278588	0.0877425	1
PA14_RS19980	NC_008463	complement(4371405..4372007)	1672.59	-2.10577	-4.30427	0.0278977	0.0878202	1
PA14_RS00605	NC_008463	136732..138081	77.7478	0.971145	1.9604	0.0279444	0.0878624	1
PA14_RS26990	NC_008463	complement(5889976..5890932)	102.494	-0.977325	-1.96881	0.027952	0.0878624	1
PA14_RS27525	NC_008463	complement(6024110..6024712)	137.455	-0.903622	-1.87076	0.0279536	0.0878624	1
PA14_RS22870	NC_008463	complement(5005875..5006087)	142.232	-1.12677	-2.18369	0.0280063	0.0879833	1
PA14_RS06380	NC_008463	complement(1357056..1358348)	83.5758	0.867385	1.82435	0.0280224	0.0879893	1
PA14_RS12865	NC_008463	complement(2730777..2732504)	93.9585	0.881953	1.84287	0.0280465	0.0880086	1
PA14_RS00330	NC_008463	complement(75076..75741)	109.839	0.960359	1.94579	0.028057	0.0880086	1
PA14_RS14225	NC_008463	3109722..3110003	81.6471	1.11394	2.16436	0.0281214	0.088166	1
PA14_RS30435	NC_008463	complement(2823723..2824001)	118.043	-1.37957	-2.60192	0.0282075	0.0883912	1
PA14_RS25090	NC_008463	complement(5481996..5482409)	276.186	-1.25342	-2.38405	0.028306	0.0886549	1
PA14_RS12870	NC_008463	2732652..2732939	75.9038	-1.09354	-2.13397	0.0283889	0.0888697	1
PA14_RS06430	NC_008463	1366492..1367388	83.6466	1.04707	2.06633	0.0284579	0.0890405	1
PA14_RS10025	NC_008463	complement(2164495..2164818)	258.498	-1.18429	-2.27252	0.0285157	0.0891407	1
prfA	NC_008463	complement(5504428..5505510)	102.436	0.866429	1.82314	0.0285187	0.0891407	1
topA	NC_008463	5268174..5270099	220.394	-1.78811	-3.45363	0.0285391	0.0891596	1
bfr_1	NC_008463	774689..775153	119.323	-1.08038	-2.11459	0.0285553	0.089165	1
PA14_RS26125	NC_008463	complement(5693711..5694508)	123.687	0.90764	1.87597	0.0286211	0.0892463	1
PA14_RS05350	NC_008463	1143008..1143898	92.7894	0.819609	1.76493	0.0286236	0.0892463	1
PA14_RS05115	NC_008463	complement(1088521..1088955)	150.589	-0.919514	-1.89148	0.0286538	0.0892463	1
PA14_RS11470	NC_008463	2443112..2443336	91.1461	-1.05938	-2.08404	0.0286607	0.0892463	1
oprN	NC_008463	complement(2812739..2814157)	110.912	0.887975	1.85058	0.0286613	0.0892463	1
PA14_RS30910	NC_008463	5270173..5270643	103.605	-1.50586	-2.83994	0.0286758	0.0892463	1
PA14_RS16005	NC_008463	3513093..3515246	28.1607	-1.44163	-2.71628	0.0286832	0.0892463	1
PA14_RS03850	NC_008463	813831..814835	112.289	-0.837003	-1.78634	0.0287008	0.0892463	1
PA14_RS07985	NC_008463	complement(1719001..1719267)	62.6873	-1.21672	-2.32418	0.0287354	0.0892463	1
hflK	NC_008463	complement(5817176..5818378)	146.318	-1.20049	-2.29819	0.0287363	0.0892463	1
PA14_RS14250	NC_008463	complement(3116940..3117575)	94.0405	0.888875	1.85173	0.0287398	0.0892463	1
PA14_RS21945	NC_008463	complement(4776310..4777830)	110.748	0.932973	1.90921	0.0287725	0.089303	1
PA14_RS22905	NC_008463	5011910..5013481	88.1133	0.954686	1.93816	0.0288085	0.0893698	1
PA14_RS08250	NC_008463	complement(1768003..1768341)	64.1103	1.03284	2.04605	0.0288488	0.0894406	1
PA14_RS25300	NC_008463	complement(5521541..5522560)	73.6971	0.888869	1.85172	0.0288602	0.0894406	1
PA14_RS00310	NC_008463	complement(71923..72360)	154.459	-1.00014	-2.0002	0.0289204	0.0895607	1
[truncated: 4,193 more rows]

## Sheet: amrZ 16550 vs amrZ
Name	Chromosome	Region	Max group mean	Log₂ fold change	Fold change	P-value	FDR p-value	Bonferroni
PA14_RS06630	NC_008463	1417317..1418030	96.247	-10.291	-1252.85	0	0	0
PA14_RS20030	NC_008463	complement(4381410..4381730)	1039.59	-4.23526	-18.8339	4.49337e-08	0.000139115	0.000278229
PA14_RS29450	NC_008463	complement(6445141..6445608)	370.597	-2.03057	-4.08567	0.00135044	0.999981	1
PA14_RS08210	NC_008463	complement(1759426..1759704)	245.321	-1.91931	-3.78243	0.0014655	0.999981	1
PA14_RS11645	NC_008463	2464714..2465001	899.003	-2.14907	-4.43543	0.00558112	0.999981	1
PA14_RS20025	NC_008463	complement(4379275..4381332)	142.806	-1.29202	-2.44871	0.00752677	0.999981	1
PA14_RS14985	NC_008463	complement(3281521..3281688)	646.291	2.41824	5.34518	0.0081999	0.999981	1
PA14_RS29455	NC_008463	complement(6445630..6445791)	57.6976	-2.06848	-4.19446	0.0156379	0.999981	1
PA14_RS16175	NC_008463	complement(3556979..3558862)	0.151925	5.30574	39.5537	0.018519	0.999981	1
zwf	NC_008463	2000159..2001628	111.234	-0.969184	-1.95773	0.0225135	0.999981	1
PA14_RS16195	NC_008463	complement(3561244..3561732)	149.467	-1.44529	-2.72318	0.0230711	0.999981	1
PA14_RS14550	NC_008463	complement(3182434..3183162)	57.4671	-1.81121	-3.50936	0.0239969	0.999981	1
PA14_RS19535	NC_008463	complement(4277525..4278964)	404.8	-1.88661	-3.69764	0.0279682	0.999981	1
PA14_RS30745	NC_008463	4278857..4279096	76.228	-1.70922	-3.26984	0.0369573	0.999981	1
PA14_RS16190	NC_008463	complement(3560720..3561208)	211.699	-1.50545	-2.83913	0.0491965	0.999981	1
tssC_3	NC_008463	complement(3827587..3829062)	91.9096	-0.874184	-1.83297	0.0586818	0.999981	1
PA14_RS25625	NC_008463	complement(5594686..5595030)	2491.89	-1.65101	-3.14052	0.0595265	0.999981	1
tssB_3	NC_008463	complement(3829090..3829596)	141.095	-1.03747	-2.05263	0.0621216	0.999981	1
PA14_RS08635	NC_008463	1862506..1863060	14.4609	-1.3913	-2.62315	0.0632253	0.999981	1
PA14_RS12165	NC_008463	2581991..2583049	110.511	-0.98277	-1.97626	0.0646073	0.999981	1
PA14_RS08130	NC_008463	complement(1747602..1747928)	0.354126	-4.17608	-18.077	0.0655269	0.999981	1
PA14_RS01345	NC_008463	298567..299717	89.1843	-0.792189	-1.7317	0.0684243	0.999981	1
pdxH_2	NC_008463	complement(3555459..3556106)	276.688	-0.997288	-1.99624	0.0733744	0.999981	1
PA14_RS06635	NC_008463	1418127..1418678	110.613	-0.820413	-1.76591	0.0733913	0.999981	1
phnP	NC_008463	1758145..1758915	173.918	-0.749809	-1.68157	0.0791518	0.999981	1
PA14_RS21405	NC_008463	complement(4660241..4660331)	1.37034	3.83472	14.2681	0.0822875	0.999981	1
PA14_RS30560	NC_008463	complement(3347274..3347423)	4.90005	-1.40933	-2.65613	0.0845079	0.999981	1
PA14_RS14605	NC_008463	3196166..3196318	1.66598	-1.90904	-3.75558	0.0852292	0.999981	1
PA14_RS11740	NC_008463	2488133..2489428	33.5611	-1.26436	-2.4022	0.0858637	0.999981	1
PA14_RS00195	NC_008463	40211..40426	693.67	-1.3215	-2.49925	0.0859173	0.999981	1
PA14_RS16185	NC_008463	complement(3559479..3560696)	315.684	-1.24734	-2.37403	0.0861541	0.999981	1
PA14_RS26370	NC_008463	5748353..5748886	392.461	-1.07449	-2.10597	0.0872338	0.999981	1
PA14_RS20930	NC_008463	complement(4576015..4576632)	39.216	-1.12952	-2.18786	0.0903082	0.999981	1
ccoN_1	NC_008463	complement(903617..905044)	74.4796	-0.631636	-1.54932	0.0903132	0.999981	1
PA14_RS30515	NC_008463	complement(3183178..3184587)	41.9841	-1.28101	-2.4301	0.0910012	0.999981	1
PA14_RS29515	NC_008463	6459514..6459804	217.087	-1.05787	-2.08185	0.0919295	0.999981	1
tssA_3	NC_008463	complement(3829632..3831188)	221.283	-1.13739	-2.19983	0.0930197	0.999981	1
tuf_2	NC_008463	757816..759009	98.6714	-1.00474	-2.00658	0.0964522	0.999981	1
PA14_RS21225	NC_008463	complement(4622057..4623385)	80.5508	-0.797748	-1.73839	0.0981287	0.999981	1
PA14_RS31150	NC_008463	2491681..2492548	181.926	-1.15177	-2.22187	0.099268	0.999981	1
PA14_RS04195	NC_008463	complement(895080..895379)	7938.58	-1.73125	-3.32015	0.0995949	0.999981	1
PA14_RS24740	NC_008463	complement(5398072..5398398)	682.827	-1.11183	-2.16119	0.0998316	0.999981	1
rpsO	NC_008463	complement(5597582..5597851)	106.547	-1.37728	-2.59778	0.10049	0.999981	1
PA14_RS00300	NC_008463	71112..71567	475.821	-1.04501	-2.06337	0.101274	0.999981	1
PA14_RS25620	NC_008463	complement(5594439..5594636)	2157.26	-1.54856	-2.92526	0.101298	0.999981	1
cysD	NC_008463	complement(5140198..5141115)	58.3637	-0.700735	-1.62533	0.102653	0.999981	1
PA14_RS18255	NC_008463	4003314..4005023	40.2349	-0.93678	-1.91425	0.102904	0.999981	1
PA14_RS09770	NC_008463	2092756..2092832	1.53825	-3.68614	-12.8718	0.103505	0.999981	1
rpsN	NC_008463	765452..765757	192.679	-1.05609	-2.07929	0.103718	0.999981	1
PA14_RS17405	NC_008463	complement(3809384..3809845)	290.972	-1.23546	-2.35457	0.105115	0.999981	1
PA14_RS29525	NC_008463	complement(6461404..6462093)	178.162	-0.996786	-1.99555	0.105188	0.999981	1
argB	NC_008463	6266710..6267615	150.882	-0.765054	-1.69943	0.105867	0.999981	1
PA14_RS09325	NC_008463	1996676..1998040	93.0431	-0.617359	-1.53406	0.10641	0.999981	1
PA14_RS23815	NC_008463	5200657..5202258	89.5776	-0.704304	-1.62936	0.10822	0.999981	1
PA14_RS28285	NC_008463	complement(6189131..6189613)	125.326	-1.00352	-2.00489	0.10983	0.999981	1
PA14_RS07755	NC_008463	1675192..1675665	190.297	-0.845329	-1.79667	0.110807	0.999981	1
PA14_RS08200	NC_008463	complement(1758954..1759139)	80.4577	-1.06497	-2.09212	0.111258	0.999981	1
hppD	NC_008463	complement(4704698..4705771)	92.6063	-0.749945	-1.68173	0.11234	0.999981	1
PA14_RS26555	NC_008463	complement(5788477..5789079)	231.317	-0.805182	-1.74737	0.112768	0.999981	1
PA14_RS30855	NC_008463	4755165..4755611	5.03611	-1.12379	-2.17919	0.113214	0.999981	1
PA14_RS05465	NC_008463	complement(1168793..1169455)	124.324	-0.643784	-1.56242	0.113845	0.999981	1
PA14_RS07270	NC_008463	complement(1553171..1553347)	298.346	-1.2221	-2.33287	0.115132	0.999981	1
PA14_RS06890	NC_008463	1472999..1473505	104.52	-1.01636	-2.02281	0.115408	0.999981	1
PA14_RS18245	NC_008463	4000090..4000608	68.4651	-0.7705	-1.70586	0.115665	0.999981	1
PA14_RS05370	NC_008463	complement(1148922..1149641)	97.5345	-0.630427	-1.54802	0.11861	0.999981	1
hflC	NC_008463	complement(5816307..5817176)	170.654	-0.834977	-1.78383	0.118651	0.999981	1
PA14_RS10025	NC_008463	complement(2164495..2164818)	187.964	-0.888042	-1.85066	0.121604	0.999981	1
PA14_RS20670	NC_008463	complement(4522329..4522961)	463.836	-1.1337	-2.19421	0.121609	0.999981	1
PA14_RS05460	NC_008463	complement(1167617..1168780)	116.55	-0.632999	-1.55078	0.122395	0.999981	1
PA14_RS19530	NC_008463	complement(4276883..4277278)	165.915	-0.772315	-1.70801	0.122894	0.999981	1
PA14_RS01015	NC_008463	complement(226263..226475)	1208.38	-1.29594	-2.45537	0.123254	0.999981	1
atpA	NC_008463	complement(6523852..6525396)	100.727	-0.694675	-1.61852	0.124061	0.999981	1
PA14_RS05485	NC_008463	complement(1172887..1173132)	122.809	-0.932046	-1.90798	0.124348	0.999981	1
PA14_RS02575	NC_008463	complement(563308..563601)	199.833	-0.974629	-1.96514	0.124433	0.999981	1
fusA_1	NC_008463	755665..757785	60.4945	-0.838999	-1.78881	0.124476	0.999981	1
gloA_3	NC_008463	complement(6025867..6026397)	107.854	-0.829141	-1.77663	0.124794	0.999981	1
PA14_RS22080	NC_008463	4813655..4814227	47.2842	-0.896631	-1.86171	0.12506	0.999981	1
PA14_RS00430	NC_008463	101003..101491	88.4628	-0.740934	-1.67126	0.125768	0.999981	1
PA14_RS09615	NC_008463	2062046..2062423	201.796	-0.955163	-1.9388	0.127107	0.999981	1
ftsZ	NC_008463	complement(5102858..5104042)	248.877	-0.973562	-1.96368	0.128146	0.999981	1
PA14_RS22140	NC_008463	complement(4824497..4825447)	357.211	-1.05193	-2.0733	0.130338	0.999981	1
PA14_RS11435	NC_008463	2438270..2439226	115.051	-0.714662	-1.6411	0.131051	0.999981	1
PA14_RS24075	NC_008463	5257461..5257646	6.74124	-1.03897	-2.05476	0.131365	0.999981	1
PA14_RS27325	NC_008463	5977936..5978184	160.106	-1.03633	-2.05101	0.132162	0.999981	1
atpD	NC_008463	complement(6521534..6522910)	93.0912	-0.735488	-1.66496	0.132187	0.999981	1
PA14_RS25435	NC_008463	5554091..5554438	418.67	-0.975554	-1.9664	0.135631	0.999981	1
PA14_RS08770	NC_008463	complement(1893347..1893556)	45.0123	-1.37897	-2.60082	0.136305	0.999981	1
PA14_RS19875	NC_008463	complement(4350851..4351099)	89.3963	-0.886808	-1.84908	0.138779	0.999981	1
PA14_RS21655	NC_008463	complement(4715309..4715614)	102.589	-0.89581	-1.86065	0.138789	0.999981	1
raiA	NC_008463	5158032..5158340	854.816	-1.14714	-2.21475	0.139837	0.999981	1
PA14_RS08540	NC_008463	complement(1836543..1836998)	3573.96	-1.41569	-2.66788	0.140235	0.999981	1
rpsC	NC_008463	762589..763275	64.6049	-0.921575	-1.89418	0.14073	0.999981	1
PA14_RS12265	NC_008463	complement(2606193..2606618)	161.206	-0.820774	-1.76635	0.142942	0.999981	1
PA14_RS03605	NC_008463	762244..762576	79.1669	-0.957901	-1.94248	0.143117	0.999981	1
rfbC	NC_008463	6085293..6085838	146.166	-0.708511	-1.63412	0.143775	0.999981	1
rnpB	NC_008463	complement(5119902..5120251)	443567	-1.46061	-2.75225	0.144602	0.999981	1
PA14_RS30005	NC_008463	complement(360832..360981)	0.774974	3.23373	9.40699	0.146108	0.999981	1
rplE	NC_008463	764899..765438	75.8051	-1.06808	-2.09664	0.146124	0.999981	1
PA14_RS02760	NC_008463	597970..598671	124.553	-0.651177	-1.57045	0.146188	0.999981	1
PA14_RS11565	NC_008463	2456363..2456797	101.856	-0.825035	-1.77158	0.146942	0.999981	1
PA14_RS22130	NC_008463	complement(4822581..4824005)	191.344	-0.819341	-1.7646	0.146983	0.999981	1
PA14_RS03335	NC_008463	712461..713513	19.3937	-0.895453	-1.86019	0.148063	0.999981	1
PA14_RS12525	NC_008463	2664213..2664746	190.321	-0.795004	-1.73508	0.149293	0.999981	1
PA14_RS20075	NC_008463	complement(4391031..4391240)	81.9166	-1.2696	-2.41094	0.149375	0.999981	1
PA14_RS18260	NC_008463	4005020..4006162	30.3057	-0.972253	-1.9619	0.150738	0.999981	1
PA14_RS12490	NC_008463	2654014..2655162	109.441	-0.555428	-1.4696	0.150874	0.999981	1
PA14_RS30150	NC_008463	1244088..1244495	60.2717	-1.14563	-2.21243	0.151731	0.999981	1
PA14_RS16805	NC_008463	3695262..3696125	301.084	-0.982798	-1.97629	0.152422	0.999981	1
PA14_RS01885	NC_008463	complement(413653..414192)	243.001	-0.820321	-1.7658	0.153209	0.999981	1
PA14_RS04805	NC_008463	complement(1028696..1029337)	328.179	-0.864263	-1.82041	0.155453	0.999981	1
PA14_RS23065	NC_008463	complement(5043868..5044728)	1211.19	-1.30026	-2.46273	0.155983	0.999981	1
PA14_RS20020	NC_008463	4378497..4379231	99.6299	-0.607106	-1.5232	0.156026	0.999981	1
rpoA	NC_008463	771395..772396	86.2642	-0.891291	-1.85483	0.156104	0.999981	1
ftsA	NC_008463	complement(5104093..5105346)	167.269	-0.807334	-1.74998	0.156151	0.999981	1
PA14_RS05245	NC_008463	1117899..1119365	122.261	-0.678712	-1.60071	0.156224	0.999981	1
tssG_3	NC_008463	complement(3824071..3825078)	86.9076	-0.591389	-1.5067	0.15635	0.999981	1
sucD	NC_008463	complement(3911275..3912162)	105.552	-0.689552	-1.61278	0.157061	0.999981	1
PA14_RS27530	NC_008463	complement(6024717..6025727)	136.665	-0.694396	-1.61821	0.157984	0.999981	1
PA14_RS31085	NC_008463	complement(6290334..6290546)	10.8968	-0.983115	-1.97673	0.158414	0.999981	1
PA14_RS28540	NC_008463	complement(6247082..6247426)	262.219	-0.832842	-1.78119	0.159587	0.999981	1
galU	NC_008463	complement(3418259..3419098)	220.956	-0.974222	-1.96458	0.159822	0.999981	1
PA14_RS05695	NC_008463	1217815..1218357	339.106	-0.869681	-1.82726	0.16	0.999981	1
PA14_RS17875	NC_008463	complement(3919522..3920229)	66.3291	-0.705835	-1.63109	0.161676	0.999981	1
PA14_RS21600	NC_008463	complement(4702446..4702829)	110.604	-0.843035	-1.79382	0.16223	0.999981	1
PA14_RS24730	NC_008463	complement(5395026..5395367)	133.425	-0.811952	-1.75559	0.162774	0.999981	1
PA14_RS02380	NC_008463	522237..523031	140.165	-0.75142	-1.68345	0.163146	0.999981	1
PA14_RS16310	NC_008463	complement(3583955..3585142)	135.205	-0.657187	-1.577	0.163352	0.999981	1
PA14_RS08680	NC_008463	1870142..1870456	402.038	-0.875108	-1.83415	0.163414	0.999981	1
PA14_RS12470	NC_008463	2647547..2648353	120.827	-0.920206	-1.89239	0.164339	0.999981	1
PA14_RS06355	NC_008463	1352746..1353270	134.242	-0.628355	-1.5458	0.164565	0.999981	1
PA14_RS28065	NC_008463	6140030..6140359	420.576	-0.908485	-1.87707	0.164702	0.999981	1
PA14_RS16170	NC_008463	complement(3556129..3556965)	177.846	-0.597236	-1.51282	0.164863	0.999981	1
PA14_RS16160	NC_008463	3554748..3555284	183.228	-0.775073	-1.71128	0.164933	0.999981	1
PA14_RS24795	NC_008463	5408784..5409824	293.781	-0.981279	-1.97422	0.165501	0.999981	1
pdhA	NC_008463	1714667..1715764	260.725	-0.832285	-1.7805	0.165647	0.999981	1
PA14_RS29855	NC_008463	complement(6528228..6529100)	134.667	-0.553053	-1.46719	0.166122	0.999981	1
PA14_RS23030	NC_008463	complement(5038205..5038795)	131.553	-0.623489	-1.5406	0.166373	0.999981	1
PA14_RS28670	NC_008463	6275040..6275819	87.1418	-0.715038	-1.64153	0.166483	0.999981	1
PA14_RS26340	NC_008463	complement(5743033..5743449)	402.955	-0.91485	-1.88537	0.166856	0.999981	1
PA14_RS06655	NC_008463	1421696..1422019	37.4615	-0.84894	-1.80118	0.167694	0.999981	1
PA14_RS13165	NC_008463	2805025..2805642	204.126	-0.764173	-1.6984	0.16843	0.999981	1
PA14_RS30700	NC_008463	complement(4105311..4105544)	252.417	-1.08381	-2.11962	0.169712	0.999981	1
PA14_RS14880	NC_008463	complement(3252774..3253139)	182.519	-0.882216	-1.8432	0.170189	0.999981	1
PA14_RS04205	NC_008463	complement(897613..897912)	1358.06	-1.14077	-2.20499	0.170888	0.999981	1
rplN	NC_008463	764184..764552	88.3805	-0.845887	-1.79737	0.170978	0.999981	1
PA14_RS25090	NC_008463	complement(5481996..5482409)	180.344	-0.824851	-1.77135	0.17114	0.999981	1
PA14_RS16550	NC_008463	complement(3642173..3643165)	162.618	-0.645655	-1.56445	0.171475	0.999981	1
PA14_RS17215	NC_008463	complement(3778500..3778937)	59.2507	-0.710399	-1.63626	0.172183	0.999981	1
PA14_RS02840	NC_008463	complement(611373..612116)	155.111	-0.662161	-1.58245	0.172776	0.999981	1
PA14_RS08835	NC_008463	complement(1902163..1904259)	143.536	-0.85669	-1.81088	0.173881	0.999981	1
PA14_RS11585	NC_008463	complement(2458340..2458669)	332.779	-0.906918	-1.87504	0.174058	0.999981	1
lasA	NC_008463	complement(3599215..3600471)	184.44	-0.771247	-1.70674	0.174058	0.999981	1
PA14_RS29155	NC_008463	complement(6377722..6377967)	359.84	-1.04163	-2.05855	0.175414	0.999981	1
PA14_RS16200	NC_008463	complement(3562214..3562927)	42.6194	-0.850615	-1.80327	0.176928	0.999981	1
PA14_RS28660	NC_008463	complement(6273680..6274297)	182.65	-0.62875	-1.54622	0.177121	0.999981	1
PA14_RS10085	NC_008463	complement(2174319..2174540)	409.26	-1.18125	-2.26773	0.178651	0.999981	1
PA14_RS24240	NC_008463	5291137..5291337	4.50655	-1.227	-2.34079	0.178812	0.999981	1
PA14_RS28750	NC_008463	complement(6290069..6290341)	287.256	-0.910629	-1.87986	0.180457	0.999981	1
PA14_RS18480	NC_008463	complement(4049210..4049617)	245.229	-0.717537	-1.64437	0.180752	0.999981	1
PA14_RS02420	NC_008463	533749..534327	200.812	-0.724615	-1.65246	0.1808	0.999981	1
PA14_RS02955	NC_008463	632701..632859	24.4	-1.08748	-2.12502	0.182177	0.999981	1
PA14_RS08805	NC_008463	1897888..1898319	137.463	-0.667904	-1.58876	0.182178	0.999981	1
PA14_RS19160	NC_008463	complement(4198808..4199140)	685.82	-0.947351	-1.92833	0.182242	0.999981	1
PA14_RS30990	NC_008463	complement(5478680..5478964)	397.97	-1.06442	-2.09133	0.182282	0.999981	1
PA14_RS14540	NC_008463	complement(3181060..3181524)	44.7041	-1.17471	-2.25747	0.182933	0.999981	1
PA14_RS10030	NC_008463	complement(2164832..2165212)	176.61	-0.798165	-1.73889	0.183145	0.999981	1
secY	NC_008463	768367..769695	91.1292	-0.850995	-1.80374	0.184005	0.999981	1
PA14_RS00620	NC_008463	139831..140241	1850.98	-1.21856	-2.32715	0.184008	0.999981	1
PA14_RS21755	NC_008463	complement(4738032..4738517)	195.055	-0.866398	-1.82311	0.184088	0.999981	1
PA14_RS11655	NC_008463	complement(2465588..2465914)	129.766	-0.762287	-1.69618	0.185957	0.999981	1
PA14_RS21460	NC_008463	complement(4672461..4673681)	139.602	-0.546832	-1.46087	0.187243	0.999981	1
PA14_RS08415	NC_008463	complement(1803293..1803532)	72.9737	-0.8524	-1.8055	0.187656	0.999981	1
msrB	NC_008463	2388430..2388828	232.293	-0.824155	-1.7705	0.187743	0.999981	1
PA14_RS00625	NC_008463	complement(140273..141181)	293.089	-0.784142	-1.72207	0.188247	0.999981	1
ihfB	NC_008463	2025973..2026257	277.145	-0.908178	-1.87667	0.188596	0.999981	1
PA14_RS24390	NC_008463	complement(5323630..5324829)	99.2478	-0.943756	-1.92353	0.188656	0.999981	1
PA14_RS07650	NC_008463	1648632..1649519	230.828	-0.820736	-1.76631	0.188949	0.999981	1
PA14_RS28155	NC_008463	complement(6158167..6159291)	128.618	-0.595734	-1.51124	0.189122	0.999981	1
PA14_RS01600	NC_008463	352562..353665	49.7589	-0.645067	-1.56381	0.189123	0.999981	1
PA14_RS13795	NC_008463	3007457..3007780	120.097	-0.710721	-1.63662	0.189749	0.999981	1
PA14_RS18140	NC_008463	complement(3971117..3971443)	78.2687	-0.809588	-1.75271	0.190478	0.999981	1
PA14_RS08995	NC_008463	complement(1935570..1935905)	4.36416	-1.00077	-2.00106	0.191044	0.999981	1
PA14_RS19155	NC_008463	complement(4198236..4198748)	298.147	-0.822863	-1.76891	0.191703	0.999981	1
PA14_RS16205	NC_008463	3563689..3564456	60.4195	-0.644264	-1.56294	0.192251	0.999981	1
PA14_RS05470	NC_008463	complement(1169455..1170390)	122.212	-0.517564	-1.43154	0.192595	0.999981	1
PA14_RS03205	NC_008463	688551..689066	94.2087	-0.550261	-1.46435	0.192694	0.999981	1
rplX	NC_008463	764565..764879	49.8101	-0.988073	-1.98353	0.192891	0.999981	1
PA14_RS28675	NC_008463	complement(6275878..6276249)	107.698	-0.815589	-1.76002	0.193287	0.999981	1
PA14_RS10845	NC_008463	complement(2333398..2333565)	673.846	-1.16169	-2.2372	0.193303	0.999981	1
fusA_2	NC_008463	complement(3359632..3361740)	124.278	-0.696867	-1.62098	0.194383	0.999981	1
PA14_RS03235	NC_008463	693583..694041	22.0839	-0.82646	-1.77333	0.195272	0.999981	1
PA14_RS21575	NC_008463	4698197..4698985	110.252	-0.750199	-1.68202	0.1955	0.999981	1
PA14_RS23345	NC_008463	complement(5101834..5102745)	67.4922	-0.795567	-1.73576	0.195711	0.999981	1
PA14_RS07245	NC_008463	complement(1549571..1549993)	208.112	-0.577917	-1.49269	0.19573	0.999981	1
PA14_RS16990	NC_008463	complement(3740556..3741053)	154.059	-0.828443	-1.77577	0.196277	0.999981	1
yacG	NC_008463	5238683..5238883	49.8738	-0.918695	-1.8904	0.196517	0.999981	1
rpmD	NC_008463	767752..767928	14.9501	-1.07449	-2.10598	0.196758	0.999981	1
PA14_RS16775	NC_008463	complement(3688547..3689929)	114.431	-0.558627	-1.47287	0.197365	0.999981	1
PA14_RS30755	NC_008463	4353287..4353553	43.22	-1.12867	-2.18657	0.19783	0.999981	1
PA14_RS22345	NC_008463	complement(4861608..4862516)	36.115	-0.689376	-1.61259	0.197952	0.999981	1
adhP	NC_008463	6380034..6381062	461.227	-1.06013	-2.08511	0.19803	0.999981	1
PA14_RS10035	NC_008463	complement(2165216..2165545)	582.563	-0.96982	-1.9586	0.198507	0.999981	1
PA14_RS27010	NC_008463	complement(5894437..5896194)	91.2361	-0.5032	-1.41735	0.198895	0.999981	1
PA14_RS03240	NC_008463	694084..695244	97.0926	-0.456704	-1.3724	0.199268	0.999981	1
glnK	NC_008463	complement(6225697..6226035)	1359.35	-1.06795	-2.09645	0.199725	0.999981	1
ppk2_1	NC_008463	complement(158517..159413)	217.425	-0.81492	-1.7592	0.19978	0.999981	1
gltP	NC_008463	complement(6443094..6444428)	86.628	-0.577223	-1.49198	0.200223	0.999981	1
PA14_RS07975	NC_008463	complement(1717889..1718287)	187.935	-0.649432	-1.56855	0.200561	0.999981	1
PA14_RS18530	NC_008463	complement(4058676..4059419)	122.909	-0.616708	-1.53337	0.200884	0.999981	1
PA14_RS11745	NC_008463	2489403..2491613	30.4413	-0.776754	-1.71327	0.200955	0.999981	1
PA14_RS11550	NC_008463	2454266..2454580	346.488	-0.861359	-1.81675	0.201096	0.999981	1
pal	NC_008463	complement(4593629..4594135)	228.779	-0.804831	-1.74694	0.202203	0.999981	1
clpP	NC_008463	complement(3679967..3680608)	95.3067	-0.744429	-1.67531	0.202683	0.999981	1
PA14_RS06685	NC_008463	complement(1427074..1427418)	319.277	-0.879248	-1.83942	0.203118	0.999981	1
PA14_RS03590	NC_008463	760807..761106	39.5371	-1.02639	-2.03692	0.20332	0.999981	1
rplB	NC_008463	761118..761939	86.326	-0.688257	-1.61134	0.203322	0.999981	1
arcA	NC_008463	6094556..6095812	594.184	-1.12914	-2.18729	0.203356	0.999981	1
PA14_RS29420	NC_008463	complement(6438334..6438894)	955.089	-1.13356	-2.194	0.203523	0.999981	1
PA14_RS07010	NC_008463	1498099..1498992	351.987	-0.975411	-1.9662	0.203835	0.999981	1
sdiA	NC_008463	1650990..1651715	264.501	-0.911056	-1.88042	0.203935	0.999981	1
PA14_RS08455	NC_008463	1817157..1817762	156.156	-0.782023	-1.71954	0.204054	0.999981	1
PA14_RS28275	NC_008463	complement(6187256..6188314)	259.755	-0.748924	-1.68054	0.204625	0.999981	1
PA14_RS07205	NC_008463	complement(1540030..1541568)	229.986	-0.829501	-1.77707	0.20475	0.999981	1
PA14_RS27910	NC_008463	6107595..6108110	320.13	-0.640836	-1.55923	0.205162	0.999981	1
PA14_RS11590	NC_008463	complement(2458780..2459154)	284.834	-0.775672	-1.71199	0.205291	0.999981	1
PA14_RS24900	NC_008463	complement(5438649..5439155)	1232.98	-1.15121	-2.221	0.205455	0.999981	1
PA14_RS24995	NC_008463	complement(5457101..5458807)	113.289	-0.584935	-1.49997	0.206803	0.999981	1
PA14_RS25495	NC_008463	5565188..5565637	312.094	-0.835311	-1.78424	0.207079	0.999981	1
fabG	NC_008463	2243222..2243965	246.81	-0.805424	-1.74766	0.207376	0.999981	1
PA14_RS29075	NC_008463	complement(6357284..6357460)	76.785	-0.98601	-1.9807	0.208126	0.999981	1
PA14_RS18055	NC_008463	3955612..3956151	139.801	-0.769153	-1.70427	0.208215	0.999981	1
fdxH	NC_008463	complement(5668330..5669259)	110.334	-0.510694	-1.42474	0.209207	0.999981	1
PA14_RS20315	NC_008463	complement(4446391..4447014)	134.766	-0.566321	-1.48074	0.209828	0.999981	1
cbpD	NC_008463	4719782..4720951	291.277	-0.874533	-1.83341	0.210288	0.999981	1
PA14_RS19090	NC_008463	4183014..4184102	124.646	-0.515134	-1.42913	0.210341	0.999981	1
ssrA	NC_008463	4749731..4750083	389608	-1.23678	-2.35671	0.210652	0.999981	1
PA14_RS21105	NC_008463	complement(4604863..4605072)	41.82	-0.990522	-1.9869	0.210729	0.999981	1
PA14_RS10195	NC_008463	2200088..2200321	63.9484	-0.970404	-1.95939	0.210756	0.999981	1
PA14_RS01530	NC_008463	334920..336098	99.3395	-0.510102	-1.42415	0.212049	0.999981	1
PA14_RS07965	NC_008463	1715757..1716758	224.196	-0.652658	-1.57206	0.212153	0.999981	1
PA14_RS18520	NC_008463	complement(4057392..4058180)	106.837	-0.731908	-1.66083	0.213154	0.999981	1
PA14_RS28800	NC_008463	6298224..6299114	285.341	-0.785118	-1.72323	0.213244	0.999981	1
PA14_RS30165	NC_008463	complement(1372875..1373135)	96.136	-0.746265	-1.67744	0.213629	0.999981	1
PA14_RS19910	NC_008463	complement(4352944..4353159)	5.50123	-0.917917	-1.88939	0.213736	0.999981	1
atpG	NC_008463	complement(6522941..6523801)	56.2835	-0.702708	-1.62756	0.214244	0.999981	1
PA14_RS27860	NC_008463	6095892..6096902	537.747	-1.07618	-2.10845	0.215129	0.999981	1
PA14_RS13180	NC_008463	2808461..2808628	54.6516	-1.01774	-2.02475	0.215224	0.999981	1
PA14_RS01310	NC_008463	complement(288454..288972)	82.6966	-0.634786	-1.55271	0.215939	0.999981	1
ccoP_1	NC_008463	3949479..3950405	123.834	-0.671847	-1.59311	0.216278	0.999981	1
PA14_RS02735	NC_008463	592432..593829	200.58	-0.805617	-1.74789	0.216469	0.999981	1
PA14_RS06950	NC_008463	1488044..1489333	128.008	-0.523722	-1.43766	0.21721	0.999981	1
PA14_RS09755	NC_008463	2091810..2092334	180.205	-0.491619	-1.40602	0.217227	0.999981	1
PA14_RS04560	NC_008463	complement(981171..981869)	313.982	-0.89389	-1.85818	0.217324	0.999981	1
PA14_RS06510	NC_008463	1389187..1390293	269.524	-0.806523	-1.74899	0.21736	0.999981	1
PA14_RS05850	NC_008463	1250522..1251070	798.959	-1.0554	-2.07829	0.217526	0.999981	1
rsfS	NC_008463	1040070..1040426	151.041	-0.752391	-1.68458	0.217629	0.999981	1
PA14_RS07970	NC_008463	1716776..1717888	225.17	-0.660166	-1.58026	0.217667	0.999981	1
PA14_RS02710	NC_008463	complement(588371..590077)	120.428	-0.619873	-1.53674	0.217875	0.999981	1
PA14_RS17030	NC_008463	complement(3745760..3746266)	1420.67	-1.13347	-2.19386	0.218865	0.999981	1
PA14_RS29835	NC_008463	complement(6525963..6526433)	142.34	-0.721326	-1.6487	0.219248	0.999981	1
PA14_RS11600	NC_008463	2459888..2460205	229.172	-0.783086	-1.72081	0.219929	0.999981	1
PA14_RS24600	NC_008463	5370069..5370569	12.6808	-0.973805	-1.96401	0.220168	0.999981	1
PA14_RS06670	NC_008463	complement(1423447..1423851)	2035.63	-1.08037	-2.11457	0.221578	0.999981	1
glpK_1	NC_008463	complement(1542808..1544325)	153.29	-0.585221	-1.50027	0.221682	0.999981	1
PA14_RS11730	NC_008463	2480409..2485532	25.3261	-0.604392	-1.52034	0.222056	0.999981	1
PA14_RS07535	NC_008463	1620687..1620881	42.6057	-0.814937	-1.75922	0.222532	0.999981	1
PA14_RS07955	NC_008463	1713500..1714525	269.141	-0.731425	-1.66028	0.222815	0.999981	1
PA14_RS07795	NC_008463	1684916..1685554	66.5329	-0.573211	-1.48783	0.22358	0.999981	1
lpdA_2	NC_008463	complement(3913657..3915093)	130.861	-0.660014	-1.5801	0.223717	0.999981	1
hemN	NC_008463	3959575..3960957	119.538	-0.55869	-1.47293	0.225204	0.999981	1
rpsD	NC_008463	770752..771372	53.4124	-0.727613	-1.6559	0.225258	0.999981	1
PA14_RS23060	NC_008463	5043095..5043871	512.158	-0.969051	-1.95755	0.225667	0.999981	1
PA14_RS17125	NC_008463	complement(3763348..3763689)	487.303	-0.894532	-1.85901	0.226411	0.999981	1
PA14_RS14455	NC_008463	3159938..3160399	115.21	-0.713144	-1.63937	0.226575	0.999981	1
hflK	NC_008463	complement(5817176..5818378)	133.531	-0.533572	-1.44751	0.226647	0.999981	1
PA14_RS03060	NC_008463	complement(656629..658182)	157.1	-0.799428	-1.74041	0.227039	0.999981	1
PA14_RS16260	NC_008463	3574471..3575139	111.419	-0.546028	-1.46006	0.227579	0.999981	1
recA	NC_008463	1505405..1506445	100.665	-0.46296	-1.37837	0.227616	0.999981	1
PA14_RS17900	NC_008463	complement(3924515..3925123)	116.806	-0.726264	-1.65435	0.227911	0.999981	1
PA14_RS12465	NC_008463	complement(2646291..2647394)	47.7258	-0.563852	-1.47821	0.228521	0.999981	1
PA14_RS11735	NC_008463	2485638..2488136	21.7254	-0.744007	-1.67482	0.229296	0.999981	1
PA14_RS27120	NC_008463	5928981..5929796	252.084	-0.687603	-1.61061	0.229496	0.999981	1
PA14_RS12850	NC_008463	2727476..2728303	136.255	-0.604336	-1.52028	0.23013	0.999981	1
arcC	NC_008463	6096963..6097895	537.84	-1.02596	-2.03631	0.230331	0.999981	1
PA14_RS24000	NC_008463	5240946..5241575	130.599	-0.533174	-1.44711	0.230964	0.999981	1
PA14_RS17430	NC_008463	complement(3815757..3816626)	77.809	-0.479235	-1.394	0.231288	0.999981	1
PA14_RS28165	NC_008463	complement(6162042..6163115)	244.725	-0.657708	-1.57757	0.231294	0.999981	1
secG	NC_008463	complement(5604283..5604672)	545.745	-0.961684	-1.94758	0.231309	0.999981	1
PA14_RS26670	NC_008463	complement(5813463..5814755)	118.365	-0.484792	-1.39938	0.231845	0.999981	1
ilvE	NC_008463	complement(5903344..5904267)	116.767	-0.566197	-1.48062	0.232187	0.999981	1
PA14_RS24720	NC_008463	complement(5393802..5394107)	285.279	-0.784348	-1.72231	0.232928	0.999981	1
tal	NC_008463	complement(2419750..2420673)	105.583	-0.501835	-1.41601	0.233087	0.999981	1
PA14_RS20895	NC_008463	complement(4566976..4567989)	105.666	-0.4999	-1.41412	0.233484	0.999981	1
PA14_RS03820	NC_008463	complement(807526..808362)	177.65	-0.521113	-1.43506	0.233567	0.999981	1
PA14_RS16220	NC_008463	3566872..3567564	62.008	-0.594028	-1.50946	0.233795	0.999981	1
rpsS	NC_008463	761956..762231	116.234	-0.816901	-1.76162	0.233952	0.999981	1
PA14_RS03715	NC_008463	773110..774558	182.154	-0.794732	-1.73476	0.234358	0.999981	1
PA14_RS09765	NC_008463	2092565..2092641	1.87582	-1.38143	-2.60527	0.234523	0.999981	1
PA14_RS02705	NC_008463	complement(588006..588320)	214.089	-0.588217	-1.50339	0.234774	0.999981	1
PA14_RS25775	NC_008463	complement(5625002..5625436)	109.256	-0.682295	-1.60469	0.235704	0.999981	1
PA14_RS12840	NC_008463	2726001..2727038	131.766	-0.670592	-1.59173	0.235977	0.999981	1
PA14_RS00660	NC_008463	complement(145477..146970)	169.053	-0.601449	-1.51724	0.236653	0.999981	1
PA14_RS16320	NC_008463	complement(3587293..3588570)	197.844	-0.72265	-1.65021	0.237872	0.999981	1
PA14_RS24235	NC_008463	5290278..5290766	22.033	-0.861726	-1.81721	0.238263	0.999981	1
PA14_RS03465	NC_008463	735086..737997	17.7488	-1.25758	-2.39095	0.238548	0.999981	1
fur	NC_008463	complement(5623604..5624008)	142.139	-0.778855	-1.71577	0.240016	0.999981	1
PA14_RS13580	NC_008463	complement(2928084..2929112)	96.8941	-0.453638	-1.36949	0.240228	0.999981	1
PA14_RS14560	NC_008463	complement(3186337..3187080)	110.219	-0.731149	-1.65996	0.240725	0.999981	1
PA14_RS08825	NC_008463	1899826..1900305	215.373	-0.571576	-1.48615	0.240911	0.999981	1
lysM	NC_008463	complement(6102527..6102964)	1080.55	-0.989478	-1.98547	0.241097	0.999981	1
clpA	NC_008463	2617332..2619608	485.235	-1.05543	-2.07834	0.241315	0.999981	1
PA14_RS03070	NC_008463	complement(659551..661473)	399.76	-1.04973	-2.07014	0.241633	0.999981	1
miaA	NC_008463	complement(5820141..5821112)	179.852	-0.709114	-1.6348	0.241663	0.999981	1
PA14_RS11135	NC_008463	2388940..2389425	170.062	-0.673493	-1.59493	0.241885	0.999981	1
rplP	NC_008463	763287..763700	49.986	-0.796091	-1.73639	0.242915	0.999981	1
PA14_RS16115	NC_008463	3544298..3545524	85.1353	-0.461039	-1.37653	0.242947	0.999981	1
hutC	NC_008463	complement(6020857..6021609)	170.46	-0.576619	-1.49135	0.242949	0.999981	1
ltrA	NC_008463	complement(640581..642266)	27.1146	-0.645807	-1.56461	0.243101	0.999981	1
PA14_RS09445	NC_008463	2024157..2025836	117.001	-0.7514	-1.68343	0.243348	0.999981	1
PA14_RS12910	NC_008463	2740838..2742028	203.736	-0.576845	-1.49158	0.243972	0.999981	1
PA14_RS03230	NC_008463	691511..693586	48.4759	-0.400542	-1.32	0.244275	0.999981	1
PA14_RS01765	NC_008463	387894..388361	270.567	-0.542969	-1.45697	0.244587	0.999981	1
ccoO_1	NC_008463	3948683..3949291	77.4224	-0.595985	-1.5115	0.244756	0.999981	1
PA14_RS04800	NC_008463	1028383..1028676	213.876	-0.585146	-1.50019	0.244831	0.999981	1
PA14_RS21850	NC_008463	complement(4760148..4760960)	22.7065	-0.969437	-1.95808	0.24487	0.999981	1
pepP	NC_008463	complement(6153892..6155226)	124.137	-0.414975	-1.33328	0.246902	0.999981	1
PA14_RS01265	NC_008463	complement(277003..277935)	161.815	-0.690733	-1.6141	0.247268	0.999981	1
PA14_RS22880	NC_008463	5007248..5007622	249.965	-0.809628	-1.75276	0.247601	0.999981	1
PA14_RS09065	NC_008463	1950210..1950368	22.0205	-0.971345	-1.96067	0.247678	0.999981	1
PA14_RS27125	NC_008463	complement(5929818..5930585)	118.967	-0.688651	-1.61178	0.248132	0.999981	1
nusG	NC_008463	743059..743592	98.1835	-0.819136	-1.76435	0.249142	0.999981	1
PA14_RS28880	NC_008463	complement(6316127..6317663)	58.652	-0.741161	-1.67152	0.249358	0.999981	1
PA14_RS12665	NC_008463	complement(2692127..2692432)	75.6192	-0.712572	-1.63872	0.249921	0.999981	1
trxA_2	NC_008463	complement(6172582..6172908)	276.103	-0.802471	-1.74409	0.250511	0.999981	1
PA14_RS23055	NC_008463	5042340..5043095	281.831	-0.702111	-1.62688	0.250589	0.999981	1
rplO	NC_008463	767932..768366	109.129	-0.632959	-1.55074	0.250614	0.999981	1
PA14_RS08280	NC_008463	complement(1773860..1774207)	169.612	-0.812357	-1.75608	0.250665	0.999981	1
PA14_RS16255	NC_008463	3573078..3574487	135.731	-0.684996	-1.6077	0.250842	0.999981	1
PA14_RS08495	NC_008463	complement(1826612..1827112)	128.759	-0.561473	-1.47577	0.252695	0.999981	1
PA14_RS31055	NC_008463	complement(5998619..5999494)	21.6224	-0.835085	-1.78396	0.252859	0.999981	1
PA14_RS25850	NC_008463	complement(5641111..5642292)	198.787	-0.576003	-1.49071	0.252939	0.999981	1
PA14_RS02430	NC_008463	535474..535983	170.597	-0.625725	-1.54299	0.253312	0.999981	1
ihfA	NC_008463	2473859..2474161	1348.26	-0.992511	-1.98964	0.254446	0.999981	1
PA14_RS14975	NC_008463	complement(3279080..3279214)	0.566879	2.58016	5.98006	0.254579	0.999981	1
yegS	NC_008463	2183161..2184069	212.732	-0.57212	-1.48671	0.254659	0.999981	1
PA14_RS07065	NC_008463	complement(1512199..1512420)	51.8692	-0.789656	-1.72866	0.255264	0.999981	1
PA14_RS14195	NC_008463	3103993..3105444	246.465	-0.824162	-1.77051	0.25594	0.999981	1
PA14_RS00555	NC_008463	complement(129498..129707)	180.025	-0.81233	-1.75604	0.256041	0.999981	1
PA14_RS03245	NC_008463	695257..695760	62.4352	-0.514824	-1.42882	0.256264	0.999981	1
PA14_RS17505	NC_008463	3834632..3835372	39.4675	-0.528636	-1.44256	0.256445	0.999981	1
rpmG	NC_008463	complement(6258966..6259121)	1.45434	1.29908	2.46072	0.256863	0.999981	1
PA14_RS28150	NC_008463	6157699..6158157	153.916	-0.574245	-1.4889	0.257002	0.999981	1
PA14_RS00095	NC_008463	complement(21088..21594)	90.8345	-0.626433	-1.54374	0.257045	0.999981	1
PA14_RS22945	NC_008463	5019403..5020317	161.536	-0.52774	-1.44167	0.257089	0.999981	1
murG	NC_008463	complement(5108626..5109699)	156.34	-0.459501	-1.37507	0.257327	0.999981	1
PA14_RS21095	NC_008463	4603516..4603986	222.226	-0.656613	-1.57638	0.257654	0.999981	1
PA14_RS25170	NC_008463	5496830..5497813	210.658	-0.585261	-1.50031	0.257729	0.999981	1
PA14_RS28505	NC_008463	6239955..6240527	114.338	-0.478709	-1.3935	0.258384	0.999981	1
PA14_RS07050	NC_008463	complement(1506934..1508004)	117.545	-0.496805	-1.41109	0.259052	0.999981	1
arcD	NC_008463	6093086..6094534	292.426	-0.920272	-1.89247	0.259102	0.999981	1
PA14_RS23090	NC_008463	complement(5048269..5048511)	186.125	-0.569385	-1.48389	0.259279	0.999981	1
PA14_RS02730	NC_008463	591992..592432	235.903	-0.693763	-1.6175	0.259366	0.999981	1
PA14_RS01455	NC_008463	320770..321054	86.8628	-0.55532	-1.4695	0.259487	0.999981	1
PA14_RS26355	NC_008463	complement(5744620..5745027)	371.736	-0.674591	-1.59614	0.259838	0.999981	1
PA14_RS02240	NC_008463	485413..485988	75.7083	-0.565188	-1.47958	0.260334	0.999981	1
rpoS	NC_008463	1499097..1500101	200.449	-0.786054	-1.72435	0.260367	0.999981	1
PA14_RS09350	NC_008463	2002349..2003011	141.828	-0.432082	-1.34918	0.26087	0.999981	1
oprD	NC_008463	4606220..4607551	112.593	-0.634503	-1.5524	0.260913	0.999981	1
greA	NC_008463	complement(5611320..5611796)	91.3233	-0.516512	-1.43049	0.261645	0.999981	1
lipA	NC_008463	1048270..1049253	126.893	-0.487154	-1.40168	0.261654	0.999981	1
PA14_RS21085	NC_008463	complement(4600488..4601234)	92.9504	-0.498715	-1.41295	0.262134	0.999981	1
mexS	NC_008463	2819974..2820993	121.046	-0.494907	-1.40923	0.262285	0.999981	1
PA14_RS16830	NC_008463	3701850..3702545	78.9845	-0.582268	-1.4972	0.262405	0.999981	1
PA14_RS12075	NC_008463	2564935..2565231	8.53021	-0.830303	-1.77806	0.262573	0.999981	1
PA14_RS03450	NC_008463	733086..734622	53.6987	0.593258	1.50865	0.262785	0.999981	1
PA14_RS22855	NC_008463	5003033..5004148	285.173	-0.723049	-1.65067	0.262788	0.999981	1
PA14_RS08070	NC_008463	1735930..1736706	63.469	-0.496734	-1.41102	0.262906	0.999981	1
PA14_RS28805	NC_008463	complement(6299138..6299593)	273.258	-0.628042	-1.54547	0.263413	0.999981	1
fba	NC_008463	623313..624377	130.788	-0.490232	-1.40467	0.263559	0.999981	1
PA14_RS02885	NC_008463	622492..622692	152.586	-0.792813	-1.73245	0.26374	0.999981	1
PA14_RS05970	NC_008463	complement(1271832..1272782)	141.237	-0.541792	-1.45578	0.26448	0.999981	1
PA14_RS14545	NC_008463	complement(3181532..3182437)	18.7203	-0.911952	-1.88159	0.264609	0.999981	1
PA14_RS26990	NC_008463	complement(5889976..5890932)	105.188	-0.473676	-1.38864	0.265458	0.999981	1
oadA	NC_008463	complement(6389416..6391239)	143.413	-0.537579	-1.45154	0.265788	0.999981	1
PA14_RS08340	NC_008463	1785406..1786338	258.189	-0.760788	-1.69442	0.266173	0.999981	1
PA14_RS24150	NC_008463	complement(5267621..5267854)	68.0825	-0.922534	-1.89544	0.266674	0.999981	1
coxB	NC_008463	125293..126417	147.575	-0.534431	-1.44837	0.266742	0.999981	1
csrA	NC_008463	complement(4660393..4660578)	795.039	-0.886566	-1.84877	0.267702	0.999981	1
PA14_RS01395	NC_008463	309749..311728	41.4101	-0.455577	-1.37133	0.268021	0.999981	1
mmsB_2	NC_008463	4846783..4847679	185.524	-0.486356	-1.4009	0.268072	0.999981	1
msrA	NC_008463	5915201..5915848	150.577	-0.517447	-1.43142	0.268134	0.999981	1
sucC	NC_008463	complement(3912162..3913328)	83.8621	-0.496401	-1.41069	0.269351	0.999981	1
PA14_RS06505	NC_008463	1387521..1389017	415.562	-0.940428	-1.9191	0.270001	0.999981	1
PA14_RS11325	NC_008463	complement(2417456..2417755)	203.19	-0.697567	-1.62177	0.270911	0.999981	1
mgtE	NC_008463	complement(4654070..4655518)	86.2685	-0.436827	-1.35362	0.271282	0.999981	1
bamB	NC_008463	1266094..1267236	127.58	-0.449839	-1.36589	0.271348	0.999981	1
PA14_RS28295	NC_008463	complement(6190564..6191802)	172.801	-0.53976	-1.45373	0.272577	0.999981	1
PA14_RS23810	NC_008463	5199828..5200391	76.4021	-0.597476	-1.51307	0.274004	0.999981	1
PA14_RS27515	NC_008463	complement(6023214..6023783)	128.14	-0.560011	-1.47428	0.274606	0.999981	1
PA14_RS12575	NC_008463	2673094..2674701	189.24	-0.715337	-1.64187	0.275139	0.999981	1
lpxA	NC_008463	1475049..1475825	84.0004	-0.496724	-1.41101	0.275827	0.999981	1
PA14_RS25375	NC_008463	complement(5539656..5541192)	58.8464	-0.644598	-1.5633	0.275827	0.999981	1
PA14_RS08685	NC_008463	1870475..1871329	110.966	-0.471334	-1.38639	0.276264	0.999981	1
PA14_RS10390	NC_008463	2240409..2240945	124.732	-0.762257	-1.69614	0.276651	0.999981	1
PA14_RS11875	NC_008463	2520399..2521244	89.7936	-0.546466	-1.4605	0.277011	0.999981	1
PA14_RS27400	NC_008463	complement(5993276..5993626)	157.015	-0.53326	-1.4472	0.277198	0.999981	1
PA14_RS03175	NC_008463	683802..685280	106.851	-0.400843	-1.32028	0.277431	0.999981	1
rplD	NC_008463	760208..760810	82.1502	-0.584418	-1.49943	0.277442	0.999981	1
PA14_RS26175	NC_008463	complement(5705308..5706378)	198.062	-0.584177	-1.49918	0.277561	0.999981	1
PA14_RS11605	NC_008463	complement(2460195..2461094)	83.4946	-0.571701	-1.48627	0.278299	0.999981	1
PA14_RS28315	NC_008463	complement(6194758..6195504)	468.285	-0.822286	-1.76821	0.278626	0.999981	1
PA14_RS00270	NC_008463	complement(66550..66978)	182.423	-0.523993	-1.43793	0.278669	0.999981	1
PA14_RS28255	NC_008463	complement(6183475..6184233)	73.2534	-0.530638	-1.44457	0.278941	0.999981	1
PA14_RS06860	NC_008463	1465791..1466348	111.695	-0.460746	-1.37625	0.279155	0.999981	1
PA14_RS26550	NC_008463	complement(5787767..5788462)	222.624	-0.524755	-1.43869	0.279513	0.999981	1
PA14_RS16720	NC_008463	complement(3680702..3682012)	55.2033	-0.563681	-1.47804	0.279765	0.999981	1
ctaD	NC_008463	126427..128019	78.8468	-0.392161	-1.31236	0.280038	0.999981	1
PA14_RS18880	NC_008463	complement(4138746..4140104)	62.9492	-0.619852	-1.53672	0.280285	0.999981	1
PA14_RS27760	NC_008463	6073485..6074237	99.7103	-0.435765	-1.35263	0.280359	0.999981	1
tssJ_2	NC_008463	complement(3817957..3818463)	120.429	-0.386766	-1.30746	0.280605	0.999981	1
PA14_RS00035	NC_008463	8671..10377	142.259	-0.508595	-1.42266	0.2807	0.999981	1
PA14_RS17635	NC_008463	complement(3867465..3867554)	0.556699	-2.55233	-5.86579	0.280887	0.999981	1
PA14_RS28300	NC_008463	complement(6191799..6192929)	168.587	-0.565232	-1.47963	0.281335	0.999981	1
PA14_RS29650	NC_008463	complement(6486815..6487573)	151.294	-0.498401	-1.41265	0.281341	0.999981	1
rplC	NC_008463	759559..760194	90.5935	-0.663239	-1.58363	0.281727	0.999981	1
PA14_RS19815	NC_008463	complement(4338173..4338790)	146.841	-0.627718	-1.54512	0.282234	0.999981	1
PA14_RS31255	NC_008463	2709890..2710021	0.327574	-2.55243	-5.86621	0.282293	0.999981	1
rrf_2	NC_008463	complement(4952028..4952143)	0.430512	-2.55227	-5.86555	0.282462	0.999981	1
PA14_RS06240	NC_008463	1321278..1323335	42.6289	-0.462052	-1.3775	0.282584	0.999981	1
PA14_RS30300	NC_008463	complement(1998135..1998266)	0.328583	-2.55279	-5.86766	0.282978	0.999981	1
PA14_RS16810	NC_008463	complement(3696181..3696648)	77.6038	-0.645161	-1.56391	0.283266	0.999981	1
PA14_RS09045	NC_008463	1945626..1945937	54.6889	-0.820911	-1.76652	0.283559	0.999981	1
PA14_RS30750	NC_008463	complement(4279204..4279326)	0.352626	-2.55279	-5.86766	0.28361	0.999981	1
PA14_RS11650	NC_008463	complement(2465327..2465503)	193.222	-0.749215	-1.68088	0.283669	0.999981	1
PA14_RS24905	NC_008463	5439358..5439735	252.702	-0.656232	-1.57596	0.284026	0.999981	1
PA14_RS05170	NC_008463	1102008..1102598	183.213	-0.534754	-1.4487	0.284299	0.999981	1
PA14_RS13720	NC_008463	complement(2986159..2988606)	41.0978	-0.400395	-1.31987	0.284486	0.999981	1
PA14_RS20400	NC_008463	complement(4463447..4464871)	107.006	-0.567043	-1.48148	0.284504	0.999981	1
PA14_RS31250	NC_008463	2435415..2436061	95.4524	-0.422129	-1.3399	0.284826	0.999981	1
PA14_RS25855	NC_008463	complement(5642400..5642645)	212.303	-0.58655	-1.50165	0.284839	0.999981	1
PA14_RS15890	NC_008463	complement(3487340..3487606)	86.929	-0.628277	-1.54572	0.28485	0.999981	1
PA14_RS30595	NC_008463	3512076..3512852	21.4798	-0.876453	-1.83586	0.285082	0.999981	1
PA14_RS16400	NC_008463	complement(3612564..3613391)	162.847	-0.548163	-1.46222	0.286043	0.999981	1
PA14_RS27285	NC_008463	complement(5972142..5973071)	316.265	-0.655319	-1.57496	0.286666	0.999981	1
sohB	NC_008463	complement(3643224..3644249)	115.09	-0.505533	-1.41965	0.287614	0.999981	1
PA14_RS20905	NC_008463	complement(4569071..4569922)	122.608	-0.398763	-1.31838	0.288643	0.999981	1
PA14_RS09075	NC_008463	complement(1951802..1952068)	102.759	-0.649097	-1.56819	0.288694	0.999981	1
PA14_RS14440	NC_008463	complement(3156060..3157346)	174.543	-0.544195	-1.45821	0.288733	0.999981	1
PA14_RS11425	NC_008463	2436828..2437226	93.0648	-0.657587	-1.57744	0.289494	0.999981	1
folE_2	NC_008463	3808774..3809319	107.441	-0.68071	-1.60293	0.289621	0.999981	1
rpsG	NC_008463	755164..755634	99.5629	-0.608042	-1.52419	0.289752	0.999981	1
PA14_RS28320	NC_008463	complement(6195509..6196585)	163.876	-0.641097	-1.55952	0.289797	0.999981	1
PA14_RS20300	NC_008463	4444633..4444824	282.783	-0.687938	-1.61098	0.289938	0.999981	1
PA14_RS22145	NC_008463	complement(4825456..4826040)	841.693	-0.922646	-1.89559	0.290153	0.999981	1
PA14_RS29925	NC_008463	4894348..4894746	40.9899	-0.854813	-1.80852	0.290248	0.999981	1
PA14_RS02060	NC_008463	complement(444187..444606)	125.264	-0.557673	-1.47189	0.290468	0.999981	1
gorA	NC_008463	complement(3416155..3417510)	119.648	-0.434859	-1.35178	0.290802	0.999981	1
PA14_RS17810	NC_008463	complement(3903275..3904000)	162.845	-0.450881	-1.36687	0.291234	0.999981	1
PA14_RS20890	NC_008463	complement(4566077..4566982)	99.3995	-0.387864	-1.30845	0.291787	0.999981	1
PA14_RS01410	NC_008463	312549..312770	26.6193	-0.955862	-1.93974	0.292126	0.999981	1
PA14_RS05300	NC_008463	1135535..1136926	98.2672	-0.468427	-1.3836	0.292255	0.999981	1
PA14_RS07120	NC_008463	1521988..1522251	137.041	-0.710553	-1.63643	0.29289	0.999981	1
PA14_RS07665	NC_008463	1651896..1652501	141.04	-0.547744	-1.4618	0.293092	0.999981	1
PA14_RS11255	NC_008463	2407091..2407711	155.254	-0.509062	-1.42312	0.293097	0.999981	1
bfr_1	NC_008463	774689..775153	107.581	-0.556422	-1.47062	0.293699	0.999981	1
rlmN	NC_008463	1260046..1261185	74.8454	-0.527022	-1.44095	0.293819	0.999981	1
PA14_RS00550	NC_008463	128595..129482	209.268	-0.683292	-1.6058	0.294145	0.999981	1
PA14_RS09500	NC_008463	2041610..2043607	73.7899	-0.534333	-1.44827	0.294468	0.999981	1
PA14_RS24380	NC_008463	complement(5319600..5320295)	55.3028	-0.582346	-1.49728	0.295588	0.999981	1
PA14_RS21110	NC_008463	complement(4605073..4605702)	117.721	-0.568659	-1.48314	0.295713	0.999981	1
PA14_RS16210	NC_008463	3564462..3565631	109.775	-0.374983	-1.29682	0.29573	0.999981	1
PA14_RS29980	NC_008463	complement(280973..282415)	130.042	-0.483665	-1.39829	0.295849	0.999981	1
PA14_RS22870	NC_008463	complement(5005875..5006087)	131.119	-0.561015	-1.47531	0.29631	0.999981	1
PA14_RS00200	NC_008463	40610..40837	697.192	-0.833499	-1.782	0.296494	0.999981	1
edd	NC_008463	1986649..1988475	147.47	-0.437232	-1.354	0.296685	0.999981	1
PA14_RS05280	NC_008463	1126214..1128139	94.7501	-0.41683	-1.33499	0.296784	0.999981	1
PA14_RS03830	NC_008463	complement(810256..810879)	283.988	-0.408268	-1.32709	0.29701	0.999981	1
PA14_RS06455	NC_008463	1372594..1372878	138.437	-0.721703	-1.64913	0.29801	0.999981	1
PA14_RS16890	NC_008463	complement(3716586..3717074)	116.526	-0.615868	-1.53248	0.298181	0.999981	1
PA14_RS24920	NC_008463	complement(5441709..5441963)	1288.36	-0.843522	-1.79443	0.298362	0.999981	1
PA14_RS20635	NC_008463	complement(4513641..4514522)	169.971	-0.541552	-1.45554	0.298514	0.999981	1
PA14_RS25190	NC_008463	complement(5501402..5501923)	183.311	-0.622757	-1.53982	0.298645	0.999981	1
dnaN	NC_008463	2056..3159	74.8317	-0.399832	-1.31935	0.29867	0.999981	1
PA14_RS02005	NC_008463	436338..436943	156.257	-0.395038	-1.31498	0.298764	0.999981	1
PA14_RS16030	NC_008463	complement(3520874..3522169)	117.744	-0.533526	-1.44746	0.298862	0.999981	1
PA14_RS14445	NC_008463	complement(3157347..3158399)	136.949	-0.449665	-1.36572	0.29908	0.999981	1
PA14_RS24265	NC_008463	5294150..5294512	14.625	-0.69051	-1.61385	0.299664	0.999981	1
PA14_RS20390	NC_008463	complement(4462626..4462922)	69.1172	-0.711719	-1.63775	0.299763	0.999981	1
PA14_RS23405	NC_008463	complement(5116162..5117901)	146.017	-0.519195	-1.43315	0.299784	0.999981	1
PA14_RS11700	NC_008463	2474142..2474498	204.656	-0.639384	-1.55766	0.300207	0.999981	1
PA14_RS19065	NC_008463	4177924..4178832	97.7269	-0.587607	-1.50275	0.300238	0.999981	1
PA14_RS02400	NC_008463	528054..528263	193.775	-0.921117	-1.89358	0.300385	0.999981	1
topA	NC_008463	5268174..5270099	97.0848	-0.690644	-1.614	0.300443	0.999981	1
PA14_RS27185	NC_008463	complement(5947116..5949248)	74.0121	-0.435052	-1.35196	0.300552	0.999981	1
PA14_RS28520	NC_008463	complement(6243236..6243784)	106.658	-0.566641	-1.48107	0.301004	0.999981	1
rdgB	NC_008463	complement(443597..444190)	202.55	-0.433644	-1.35064	0.301318	0.999981	1
PA14_RS12330	NC_008463	complement(2620013..2620720)	91.0551	-0.504217	-1.41835	0.301576	0.999981	1
sigX	NC_008463	complement(3713608..3714198)	369.293	-0.76821	-1.70316	0.301597	0.999981	1
cspD	NC_008463	complement(2616438..2616710)	308.683	-0.806706	-1.74921	0.301904	0.999981	1
PA14_RS29810	NC_008463	complement(6521067..6521492)	168.687	-0.536176	-1.45012	0.301977	0.999981	1
PA14_RS07055	NC_008463	complement(1508087..1509490)	150.083	-0.474943	-1.38986	0.302045	0.999981	1
PA14_RS09465	NC_008463	2028084..2029220	35.5164	-0.814816	-1.75907	0.302334	0.999981	1
PA14_RS22700	NC_008463	complement(4955642..4957178)	60.7448	-0.679939	-1.60207	0.302492	0.999981	1
PA14_RS11295	NC_008463	complement(2413674..2413937)	87.9938	-0.721796	-1.64923	0.303913	0.999981	1
PA14_RS17340	NC_008463	complement(3799503..3799694)	45.4897	-0.80751	-1.75019	0.303938	0.999981	1
PA14_RS29280	NC_008463	complement(6408888..6410033)	73.6178	-0.424521	-1.34213	0.303945	0.999981	1
lolD	NC_008463	2223532..2224215	117.185	-0.394605	-1.31458	0.304258	0.999981	1
PA14_RS17410	NC_008463	3810092..3810472	68.0364	-0.508888	-1.42295	0.30519	0.999981	1
PA14_RS25165	NC_008463	complement(5495499..5496416)	179.039	-0.431471	-1.34861	0.305931	0.999981	1
PA14_RS12535	NC_008463	complement(2665498..2666538)	32.2305	-0.501495	-1.41568	0.306063	0.999981	1
PA14_RS12305	NC_008463	2615108..2616364	165.506	-0.67095	-1.59212	0.306254	0.999981	1
gap	NC_008463	complement(1985515..1986519)	126.861	-0.412167	-1.33068	0.306439	0.999981	1
PA14_RS15595	NC_008463	3420659..3420883	184.256	-0.707117	-1.63254	0.306711	0.999981	1
rimM	NC_008463	1361312..1361839	115.508	-0.539022	-1.45299	0.306754	0.999981	1
iscX	NC_008463	1259146..1259346	77.7731	-0.818193	-1.7632	0.306944	0.999981	1
ftsL	NC_008463	complement(5117898..5118191)	65.0721	-0.635886	-1.55389	0.306959	0.999981	1
PA14_RS29680	NC_008463	complement(6492521..6492922)	107.74	-0.577189	-1.49194	0.307102	0.999981	1
PA14_RS18885	NC_008463	complement(4140101..4141240)	65.4402	-0.632167	-1.54989	0.307209	0.999981	1
PA14_RS01280	NC_008463	complement(279718..280853)	85.5212	-0.440062	-1.35666	0.307314	0.999981	1
PA14_RS02745	NC_008463	complement(595676..595870)	215.44	-0.690506	-1.61385	0.307404	0.999981	1
clpX	NC_008463	complement(3678582..3679862)	183.216	-0.752766	-1.68502	0.307695	0.999981	1
PA14_RS17765	NC_008463	complement(3894332..3894808)	60.8289	-0.463091	-1.37849	0.307807	0.999981	1
PA14_RS29415	NC_008463	6436955..6438328	289.263	-0.76172	-1.69551	0.307929	0.999981	1
sbrR	NC_008463	2318618..2319382	242.44	-0.524585	-1.43852	0.30834	0.999981	1
lpdA_1	NC_008463	complement(3154662..3156056)	161.652	-0.489396	-1.40386	0.308683	0.999981	1
secA	NC_008463	complement(5097424..5100174)	99.678	-0.524338	-1.43827	0.309019	0.999981	1
PA14_RS27420	NC_008463	complement(5997741..5998610)	16.3132	-0.712978	-1.63918	0.30934	0.999981	1
PA14_RS27835	NC_008463	6089362..6090357	74.9266	-0.414134	-1.3325	0.309656	0.999981	1
rpsQ	NC_008463	763894..764160	16.4079	-0.784883	-1.72295	0.310387	0.999981	1
PA14_RS13570	NC_008463	complement(2925613..2926125)	159.491	-0.51269	-1.42671	0.3104	0.999981	1
PA14_RS18510	NC_008463	complement(4053770..4054876)	154.572	-0.422355	-1.34011	0.310778	0.999981	1
PA14_RS20250	NC_008463	complement(4434110..4434649)	138.656	-0.459441	-1.37501	0.310832	0.999981	1
PA14_RS27080	NC_008463	complement(5915852..5916688)	178.554	-0.435653	-1.35252	0.310874	0.999981	1
PA14_RS16515	NC_008463	3637233..3637460	153.993	-0.669256	-1.59025	0.31139	0.999981	1
rpoH	NC_008463	435419..436273	417.738	-0.791732	-1.73115	0.312009	0.999981	1
PA14_RS14450	NC_008463	complement(3158396..3159628)	119.103	-0.420193	-1.33811	0.31215	0.999981	1
PA14_RS22440	NC_008463	4893060..4894265	37.0407	-0.528455	-1.44238	0.312373	0.999981	1
PA14_RS29080	NC_008463	complement(6357465..6358025)	213.373	-0.434222	-1.35118	0.312426	0.999981	1
PA14_RS24230	NC_008463	5289000..5289566	39.8131	-0.5757	-1.4904	0.312607	0.999981	1
PA14_RS21630	NC_008463	complement(4708174..4708956)	119.643	-0.410975	-1.32958	0.312684	0.999981	1
PA14_RS12230	NC_008463	complement(2598026..2598703)	117.553	-0.569268	-1.48377	0.312828	0.999981	1
fkpB	NC_008463	complement(5378480..5378920)	69.0737	-0.485601	-1.40017	0.312935	0.999981	1
PA14_RS11190	NC_008463	complement(2396375..2396695)	119.496	-0.608941	-1.52514	0.313532	0.999981	1
folE_1	NC_008463	complement(1694715..1695275)	75.0974	-0.467595	-1.3828	0.313677	0.999981	1
PA14_RS29780	NC_008463	6514115..6514738	123.726	-0.479421	-1.39418	0.313891	0.999981	1
PA14_RS07125	NC_008463	1522251..1522403	20.2754	-0.730401	-1.6591	0.314229	0.999981	1
PA14_RS28515	NC_008463	complement(6242604..6243014)	312.203	-0.574686	-1.48935	0.314538	0.999981	1
PA14_RS07490	NC_008463	1608543..1609145	101.017	-0.547842	-1.4619	0.314903	0.999981	1
PA14_RS08345	NC_008463	1786415..1787239	109.755	-0.49458	-1.40891	0.315067	0.999981	1
PA14_RS23365	NC_008463	complement(5106235..5107194)	151.37	-0.417964	-1.33604	0.31515	0.999981	1
nuoJ	NC_008463	complement(2589403..2589903)	80.7523	-0.521417	-1.43536	0.315659	0.999981	1
PA14_RS01555	NC_008463	341437..342828	115.103	-0.383481	-1.30449	0.315909	0.999981	1
PA14_RS30145	NC_008463	1243940..1244128	5.14382	-0.888974	-1.85186	0.316102	0.999981	1
PA14_RS25550	NC_008463	5575782..5575958	8.34972	-0.661973	-1.58224	0.31694	0.999981	1
PA14_RS12870	NC_008463	2732652..2732939	76.7454	-0.53827	-1.45223	0.317128	0.999981	1
PA14_RS10020	NC_008463	complement(2163047..2164378)	83.8414	-0.373293	-1.29531	0.317504	0.999981	1
nudE	NC_008463	complement(6101117..6101683)	113.908	-0.407452	-1.32634	0.317564	0.999981	1
PA14_RS01315	NC_008463	complement(290799..291044)	15.606	-0.666825	-1.58758	0.317729	0.999981	1
napF	NC_008463	4372405..4372896	255.293	-0.476043	-1.39092	0.317949	0.999981	1
PA14_RS07220	NC_008463	complement(1544365..1545204)	194.341	-0.568098	-1.48257	0.318809	0.999981	1
PA14_RS16305	NC_008463	3583268..3583846	179.12	-0.578315	-1.4931	0.319174	0.999981	1
PA14_RS06940	NC_008463	1485522..1487150	95.1682	-0.399277	-1.31885	0.319521	0.999981	1
PA14_RS29465	NC_008463	6447605..6449392	124.047	-0.421082	-1.33893	0.320013	0.999981	1
PA14_RS07485	NC_008463	complement(1608062..1608283)	103.475	-0.647209	-1.56614	0.320059	0.999981	1
PA14_RS03665	NC_008463	767249..767749	97.9149	-0.590127	-1.50538	0.320419	0.999981	1
PA14_RS29830	NC_008463	complement(6525415..6525951)	93.3832	-0.488952	-1.40342	0.320584	0.999981	1
iscA	NC_008463	1256021..1256344	49.5337	-0.666759	-1.5875	0.320982	0.999981	1
PA14_RS09290	NC_008463	1988578..1989573	166.403	-0.33407	-1.26056	0.321511	0.999981	1
PA14_RS16865	NC_008463	complement(3712447..3713499)	1039.34	-0.903624	-1.87076	0.321922	0.999981	1
PA14_RS30920	NC_008463	complement(5288785..5289001)	23.8511	-0.680916	-1.60316	0.322042	0.999981	1
PA14_RS14130	NC_008463	3084710..3085213	48.178	-0.683442	-1.60597	0.322421	0.999981	1
PA14_RS25405	NC_008463	complement(5545940..5547664)	70.2116	-0.403153	-1.3224	0.322546	0.999981	1
PA14_RS04830	NC_008463	1033055..1033648	155.488	-0.409803	-1.3285	0.323689	0.999981	1
PA14_RS09330	NC_008463	1998255..1999106	209.48	-0.476788	-1.39164	0.323723	0.999981	1
PA14_RS02750	NC_008463	complement(595954..596637)	118.808	-0.485905	-1.40046	0.32428	0.999981	1
acnA	NC_008463	3940471..3943203	188.747	-0.757451	-1.6905	0.324302	0.999981	1
PA14_RS20880	NC_008463	complement(4563788..4564390)	127.132	-0.421093	-1.33894	0.324347	0.999981	1
rfbA	NC_008463	6084412..6085293	115.288	-0.418853	-1.33686	0.324659	0.999981	1
ilvC	NC_008463	complement(5544387..5545403)	79.6413	-0.384867	-1.30574	0.324742	0.999981	1
PA14_RS25510	NC_008463	5568023..5568916	170.534	-0.457707	-1.37336	0.32556	0.999981	1
PA14_RS24520	NC_008463	5350432..5352363	61.2378	-0.452235	-1.36816	0.32576	0.999981	1
tcmP	NC_008463	complement(3184999..3186315)	24.157	-0.689392	-1.6126	0.325794	0.999981	1
PA14_RS16005	NC_008463	3513093..3515246	15.4728	-0.721476	-1.64887	0.325796	0.999981	1
PA14_RS28105	NC_008463	6150109..6150930	138.548	-0.377474	-1.29907	0.326365	0.999981	1
PA14_RS17870	NC_008463	complement(3916434..3919265)	77.1102	-0.453183	-1.36906	0.326756	0.999981	1
PA14_RS11335	NC_008463	2419182..2419664	62.0141	-0.666042	-1.58671	0.327042	0.999981	1
PA14_RS01615	NC_008463	356417..357298	50.3208	-0.442092	-1.35857	0.327209	0.999981	1
cysN	NC_008463	complement(5138285..5140186)	85.4195	-0.313884	-1.24305	0.327392	0.999981	1
ptsP_1	NC_008463	392770..395049	120.87	-0.43611	-1.35295	0.327659	0.999981	1
PA14_RS18655	NC_008463	complement(4085339..4086058)	278.891	-0.738244	-1.66814	0.327866	0.999981	1
atpE	NC_008463	complement(6526491..6526748)	79.1003	-0.776081	-1.71247	0.327908	0.999981	1
PA14_RS22925	NC_008463	complement(5017092..5017451)	153.486	-0.532102	-1.44603	0.328479	0.999981	1
hflX	NC_008463	complement(5818473..5819774)	168.396	-0.50884	-1.42291	0.329058	0.999981	1
PA14_RS16705	NC_008463	complement(3676054..3678450)	136.68	-0.636678	-1.55475	0.329111	0.999981	1
PA14_RS02540	NC_008463	557442..557885	138.205	-0.394406	-1.3144	0.329283	0.999981	1
PA14_RS02800	NC_008463	complement(605219..606244)	136.079	-0.364185	-1.28715	0.329323	0.999981	1
PA14_RS23360	NC_008463	complement(5105368..5106231)	150.31	-0.402389	-1.32169	0.329619	0.999981	1
PA14_RS30630	NC_008463	complement(3743992..3744477)	111.669	-0.564309	-1.47868	0.33003	0.999981	1
PA14_RS18525	NC_008463	complement(4058200..4058574)	112.6	-0.586245	-1.50133	0.330191	0.999981	1
rplF	NC_008463	766351..766884	102.785	-0.653532	-1.57301	0.330532	0.999981	1
PA14_RS23260	NC_008463	5082597..5083355	132.092	-0.422903	-1.34062	0.331062	0.999981	1
PA14_RS10490	NC_008463	2257640..2258569	147.905	-0.435587	-1.35246	0.331108	0.999981	1
PA14_RS27510	NC_008463	6021710..6023071	229.823	-0.516574	-1.43055	0.331413	0.999981	1
PA14_RS13515	NC_008463	complement(2902952..2903221)	790.124	-0.635243	-1.5532	0.331782	0.999981	1
aroK	NC_008463	complement(5946586..5947104)	212.577	-0.552866	-1.467	0.332373	0.999981	1
PA14_RS02305	NC_008463	503481..504101	59.7895	-0.502892	-1.41705	0.332661	0.999981	1
PA14_RS25490	NC_008463	complement(5564489..5564938)	115.436	-0.527261	-1.44119	0.33268	0.999981	1
rpoC	NC_008463	750342..754541	103.896	-0.68118	-1.60345	0.332683	0.999981	1
PA14_RS08920	NC_008463	complement(1918863..1919507)	139.893	-0.429155	-1.34644	0.333089	0.999981	1
napA	NC_008463	4373199..4375703	177.241	-0.716635	-1.64334	0.333904	0.999981	1
PA14_RS04255	NC_008463	910318..910806	170.14	-0.368434	-1.29095	0.334333	0.999981	1
rplT	NC_008463	2469972..2470328	164.387	-0.700069	-1.62458	0.33463	0.999981	1
PA14_RS23680	NC_008463	5165413..5166015	148.653	-0.539432	-1.4534	0.334825	0.999981	1
infC	NC_008463	2469159..2469692	360.012	-0.720068	-1.64726	0.335034	0.999981	1
glcD	NC_008463	complement(6295122..6296621)	168.755	-0.423104	-1.34081	0.336048	0.999981	1
PA14_RS31200	NC_008463	1230703..1231086	17.2523	0.569356	1.48386	0.336062	0.999981	1
PA14_RS24990	NC_008463	complement(5456409..5456798)	195.266	-0.429782	-1.34703	0.336534	0.999981	1
PA14_RS02425	NC_008463	complement(534444..535331)	78.1178	-0.403272	-1.3225	0.336833	0.999981	1
PA14_RS15580	NC_008463	3417655..3418077	215.477	-0.505625	-1.41974	0.336967	0.999981	1
PA14_RS23420	NC_008463	complement(5119132..5119587)	262.577	-0.661249	-1.58145	0.337356	0.999981	1
hisI	NC_008463	5977178..5977582	89.6295	-0.492999	-1.40737	0.337615	0.999981	1
PA14_RS01300	NC_008463	complement(284712..285209)	103.547	-0.388811	-1.30931	0.337767	0.999981	1
hfq	NC_008463	complement(5819787..5820035)	407.37	-0.702589	-1.62742	0.33851	0.999981	1
PA14_RS03385	NC_008463	complement(720266..720604)	84.5121	-0.501543	-1.41573	0.338793	0.999981	1
fliS	NC_008463	complement(4462945..4463325)	152.141	-0.603355	-1.51925	0.338937	0.999981	1
gspG_1	NC_008463	2087598..2088044	72.6422	-0.502567	-1.41673	0.339175	0.999981	1
PA14_RS29775	NC_008463	complement(6512693..6513877)	165.224	-0.503482	-1.41763	0.339212	0.999981	1
PA14_RS12580	NC_008463	complement(2674712..2676055)	100.347	-0.475516	-1.39042	0.339238	0.999981	1
PA14_RS20410	NC_008463	complement(4465407..4466873)	254.73	-0.714007	-1.64035	0.339832	0.999981	1
PA14_RS10180	NC_008463	2196186..2196560	63.8273	-0.615954	-1.53257	0.339846	0.999981	1
PA14_RS31185	NC_008463	711736..712446	9.35462	-0.624296	-1.54146	0.339853	0.999981	1
uvrY	NC_008463	2655504..2656148	120.604	-0.549722	-1.4638	0.340605	0.999981	1
rplL	NC_008463	745613..745981	110.66	-0.634079	-1.55195	0.340909	0.999981	1
PA14_RS21925	NC_008463	4774171..4774398	172.921	-0.833844	-1.78243	0.341217	0.999981	1
PA14_RS01335	NC_008463	297222..298367	14.1509	-0.607813	-1.52395	0.341672	0.999981	1
PA14_RS30260	NC_008463	complement(1926578..1927303)	7.69624	0.574368	1.48903	0.341707	0.999981	1
PA14_RS03065	NC_008463	complement(658179..659450)	179.903	-0.570532	-1.48507	0.341778	0.999981	1
PA14_RS11440	NC_008463	complement(2439277..2440560)	93.487	-0.371404	-1.29361	0.341817	0.999981	1
PA14_RS11140	NC_008463	2389422..2389913	92.8437	-0.447032	-1.36323	0.342648	0.999981	1
PA14_RS27885	NC_008463	6101809..6102474	137.719	-0.3879	-1.30849	0.342823	0.999981	1
tssK_3	NC_008463	complement(3816629..3817960)	68.9864	-0.317445	-1.24612	0.343032	0.999981	1
cydB	NC_008463	1119369..1120376	119.775	-0.391908	-1.31213	0.343288	0.999981	1
pilP_2	NC_008463	complement(5949302..5949826)	25.3405	-0.701376	-1.62605	0.344011	0.999981	1
glmM	NC_008463	complement(5605496..5606833)	83.9434	-0.335243	-1.26159	0.34487	0.999981	1
rplA	NC_008463	744140..744835	93.4036	-0.436625	-1.35343	0.345182	0.999981	1
PA14_RS24885	NC_008463	complement(5434929..5435933)	97.5867	-0.361129	-1.28443	0.345511	0.999981	1
ngg	NC_008463	complement(1671482..1673239)	200.561	-0.573636	-1.48827	0.345551	0.999981	1
alr_1	NC_008463	complement(5804393..5805469)	229.207	-0.498072	-1.41232	0.345605	0.999981	1
PA14_RS12915	NC_008463	2742057..2743184	145.378	-0.345963	-1.271	0.34565	0.999981	1
PA14_RS10155	NC_008463	complement(2190408..2190845)	149.736	-0.45856	-1.37417	0.345794	0.999981	1
leuD	NC_008463	2065008..2065646	84.0143	-0.425315	-1.34287	0.345877	0.999981	1
PA14_RS07980	NC_008463	complement(1718381..1718965)	169.287	-0.391135	-1.31142	0.34601	0.999981	1
acpP_1	NC_008463	2244161..2244397	215.821	-0.803117	-1.74487	0.346056	0.999981	1
PA14_RS07740	NC_008463	complement(1670289..1671485)	180.655	-0.441285	-1.35781	0.346922	0.999981	1
PA14_RS30235	NC_008463	complement(1852093..1852249)	6.11058	0.667071	1.58785	0.346932	0.999981	1
PA14_RS12820	NC_008463	2722503..2722844	81.0717	-0.631884	-1.54959	0.347228	0.999981	1
PA14_RS05070	NC_008463	complement(1079518..1080027)	36.6412	-0.567171	-1.48162	0.347431	0.999981	1
PA14_RS17020	NC_008463	3744661..3745350	188.443	-0.572709	-1.48731	0.348033	0.999981	1
PA14_RS05635	NC_008463	1207659..1208684	187.834	-0.481736	-1.39642	0.348055	0.999981	1
PA14_RS23450	NC_008463	complement(5124709..5125116)	70.1512	-0.44337	-1.35978	0.348216	0.999981	1
PA14_RS12815	NC_008463	2721861..2722229	292.846	-0.800674	-1.74191	0.348472	0.999981	1
PA14_RS09990	NC_008463	complement(2154740..2154952)	578.415	-0.676548	-1.59831	0.349767	0.999981	1
PA14_RS07020	NC_008463	complement(1500527..1500850)	33.8411	-0.63919	-1.55745	0.349839	0.999981	1
PA14_RS27375	NC_008463	complement(5988232..5989809)	153.62	-0.501911	-1.41609	0.349925	0.999981	1
PA14_RS28055	NC_008463	6137440..6139224	139.379	-0.437448	-1.35421	0.349965	0.999981	1
PA14_RS11885	NC_008463	2521753..2522934	94.7744	-0.434918	-1.35183	0.350114	0.999981	1
PA14_RS26545	NC_008463	5786095..5787720	164.873	-0.499066	-1.4133	0.35035	0.999981	1
PA14_RS26680	NC_008463	complement(5816026..5816211)	94.3737	-0.667665	-1.5885	0.350456	0.999981	1
rho	NC_008463	complement(6171078..6172337)	76.7458	-0.385256	-1.30609	0.350504	0.999981	1
PA14_RS04890	NC_008463	1045017..1046042	140.189	-0.36193	-1.28514	0.350968	0.999981	1
PA14_RS07655	NC_008463	1649585..1650865	161.336	-0.438233	-1.35494	0.351018	0.999981	1
PA14_RS30435	NC_008463	complement(2823723..2824001)	73.3249	-0.670916	-1.59208	0.351987	0.999981	1
PA14_RS30770	NC_008463	4399221..4401008	14.7982	-0.601848	-1.51766	0.352518	0.999981	1
PA14_RS11480	NC_008463	2444573..2444812	152.225	-0.575722	-1.49042	0.352553	0.999981	1
PA14_RS13510	NC_008463	2902272..2902817	152.77	-0.384911	-1.30578	0.352711	0.999981	1
PA14_RS22135	NC_008463	complement(4824045..4824500)	118.492	-0.434075	-1.35104	0.353222	0.999981	1
tssH_3	NC_008463	complement(3821431..3824064)	138.502	-0.537956	-1.45191	0.353247	0.999981	1
fadA	NC_008463	2194928..2196103	91.473	-0.367789	-1.29037	0.353682	0.999981	1
PA14_RS02375	NC_008463	520909..522240	530.807	-0.757398	-1.69044	0.354247	0.999981	1
PA14_RS21810	NC_008463	complement(4750206..4750496)	78.5625	-0.810338	-1.75362	0.354556	0.999981	1
PA14_RS16325	NC_008463	complement(3588570..3596714)	229.856	-0.763999	-1.69819	0.35476	0.999981	1
PA14_RS26005	NC_008463	complement(5667632..5668258)	92.5697	-0.392914	-1.31304	0.355038	0.999981	1
mscL	NC_008463	5444712..5445125	238.664	-0.693011	-1.61665	0.355321	0.999981	1
PA14_RS23700	NC_008463	complement(5172233..5173690)	76.1335	-0.429222	-1.34651	0.355487	0.999981	1
PA14_RS20010	NC_008463	4376216..4376812	82.6131	-0.471361	-1.38642	0.355606	0.999981	1
tolR	NC_008463	complement(4596529..4596969)	30.0713	-0.710116	-1.63594	0.355669	0.999981	1
fliG	NC_008463	complement(4454708..4455724)	76.441	-0.38014	-1.30147	0.356591	0.999981	1
clpG	NC_008463	530849..533647	214.423	-0.68931	-1.61251	0.356796	0.999981	1
PA14_RS08535	NC_008463	1834819..1836474	64.4282	-0.38807	-1.30864	0.356828	0.999981	1
PA14_RS06415	NC_008463	1363148..1363573	63.8366	-0.441477	-1.35799	0.356987	0.999981	1
sodB	NC_008463	5057249..5057830	153.88	-0.577888	-1.49266	0.357586	0.999981	1
relA	NC_008463	complement(4626261..4628504)	103.889	-0.411371	-1.32995	0.357628	0.999981	1
hupB	NC_008463	complement(3675646..3675918)	119.147	-0.69349	-1.61719	0.357723	0.999981	1
PA14_RS02890	NC_008463	622852..623193	164.613	-0.476595	-1.39146	0.358859	0.999981	1
PA14_RS24350	NC_008463	5313097..5313362	9.22025	-0.727133	-1.65535	0.359341	0.999981	1
PA14_RS28370	NC_008463	6209203..6209436	165.162	-0.612319	-1.52871	0.3597	0.999981	1
fabA	NC_008463	3890090..3890605	136.243	-0.576606	-1.49134	0.360111	0.999981	1
rpoB	NC_008463	746203..750276	98.8418	-0.618868	-1.53567	0.360711	0.999981	1
PA14_RS27290	NC_008463	complement(5973082..5973498)	167.052	-0.650682	-1.56991	0.361084	0.999981	1
PA14_RS20500	NC_008463	4486950..4488071	91.2881	-0.375501	-1.29729	0.361172	0.999981	1
katE	NC_008463	complement(3279311..3281440)	115.719	0.365465	1.2883	0.362059	0.999981	1
PA14_RS24160	NC_008463	5270777..5272666	25.8981	-0.383676	-1.30466	0.362202	0.999981	1
PA14_RS07750	NC_008463	complement(1673280..1675049)	231.34	-0.665099	-1.58568	0.362672	0.999981	1
PA14_RS00305	NC_008463	71678..71911	162.498	-0.600423	-1.51616	0.362725	0.999981	1
PA14_RS24510	NC_008463	5346740..5347090	23.6209	-0.621853	-1.53885	0.36312	0.999981	1
PA14_RS01695	NC_008463	372315..372980	140.58	-0.328573	-1.25577	0.363257	0.999981	1
leuA	NC_008463	complement(1273874..1275652)	98.8458	-0.364437	-1.28738	0.363498	0.999981	1
PA14_RS04250	NC_008463	908648..910321	144.628	-0.394818	-1.31478	0.363644	0.999981	1
PA14_RS06470	NC_008463	1375234..1375929	163.3	-0.369352	-1.29177	0.364672	0.999981	1
pvdE	NC_008463	complement(2988709..2990358)	43.4653	-0.370387	-1.2927	0.365138	0.999981	1
murC	NC_008463	complement(5107191..5108633)	140.435	-0.399048	-1.31864	0.365355	0.999981	1
rfaD	NC_008463	1800156..1801154	194.299	-0.469786	-1.3849	0.365618	0.999981	1
PA14_RS26835	NC_008463	complement(5851493..5852110)	137.481	-0.392406	-1.31258	0.366948	0.999981	1
dnaA	NC_008463	483..2027	102.815	-0.331097	-1.25797	0.367778	0.999981	1
PA14_RS19140	NC_008463	complement(4194004..4195932)	138.26	-0.400612	-1.32007	0.368117	0.999981	1
PA14_RS31090	NC_008463	6324192..6324308	0.408667	2.09232	4.26433	0.36844	0.999981	1
PA14_RS12845	NC_008463	2727061..2727486	84.1962	-0.485781	-1.40034	0.368492	0.999981	1
PA14_RS04230	NC_008463	complement(903291..903533)	92.6741	-0.466286	-1.38155	0.369111	0.999981	1
PA14_RS04760	NC_008463	complement(1017890..1018351)	53.1008	-0.437006	-1.35379	0.369146	0.999981	1
PA14_RS26660	NC_008463	5813004..5813090	0.536076	2.0925	4.26487	0.369249	0.999981	1
PA14_RS23870	NC_008463	complement(5212472..5213227)	187.927	-0.348694	-1.27341	0.36931	0.999981	1
PA14_RS03495	NC_008463	741058..741131	0.630252	2.0925	4.26487	0.369389	0.999981	1
PA14_RS31170	NC_008463	151660..151758	0.471097	2.0925	4.26487	0.369622	0.999981	1
PA14_RS29470	NC_008463	complement(6449427..6450206)	133.273	-0.325318	-1.25294	0.369889	0.999981	1
PA14_RS11380	NC_008463	2428256..2429851	198.413	-0.51602	-1.43	0.370281	0.999981	1
PA14_RS10510	NC_008463	complement(2261848..2262276)	163.223	0.348372	1.27312	0.370322	0.999981	1
PA14_RS20005	NC_008463	4375714..4376205	186.278	-0.398762	-1.31838	0.370577	0.999981	1
PA14_RS24005	NC_008463	5241572..5242021	139.667	-0.34159	-1.26715	0.370819	0.999981	1
PA14_RS17775	NC_008463	3895910..3896815	107.614	-0.366418	-1.28915	0.370878	0.999981	1
rsmH	NC_008463	complement(5118188..5119129)	109.309	-0.377772	-1.29933	0.371052	0.999981	1
PA14_RS17770	NC_008463	complement(3894877..3895911)	82.7025	-0.350997	-1.27544	0.37189	0.999981	1
fliE	NC_008463	complement(4457549..4457878)	111.88	-0.504578	-1.41871	0.372338	0.999981	1
PA14_RS24295	NC_008463	5301889..5303424	39.1976	-0.396931	-1.3167	0.373054	0.999981	1
PA14_RS31050	NC_008463	complement(5995985..5996854)	20.466	-0.569605	-1.48412	0.373113	0.999981	1
rpoD	NC_008463	complement(647191..649044)	148.966	-0.523309	-1.43725	0.373686	0.999981	1
PA14_RS00020	NC_008463	4275..6695	64.6627	-0.304118	-1.23466	0.373839	0.999981	1
PA14_RS08095	NC_008463	complement(1740354..1742264)	102.05	-0.40526	-1.32433	0.374165	0.999981	1
PA14_RS01680	NC_008463	368901..369338	94.8741	-0.468656	-1.38382	0.374434	0.999981	1
pilO	NC_008463	complement(5949823..5950446)	37.499	-0.498513	-1.41276	0.374912	0.999981	1
gmd	NC_008463	complement(6416029..6417000)	107.828	-0.288496	-1.22137	0.375277	0.999981	1
elbB	NC_008463	6178839..6179507	164.717	-0.365706	-1.28851	0.37533	0.999981	1
PA14_RS03350	NC_008463	714461..715066	95.1852	-0.400949	-1.32038	0.375451	0.999981	1
PA14_RS10800	NC_008463	complement(2322153..2322977)	159.591	0.349167	1.27383	0.375527	0.999981	1
PA14_RS11960	NC_008463	complement(2537045..2538163)	78.8187	-0.391807	-1.31204	0.376009	0.999981	1
trpD	NC_008463	715068..716117	119.724	-0.376097	-1.29783	0.37615	0.999981	1
fliQ	NC_008463	complement(4068673..4068942)	53.2137	-0.548144	-1.4622	0.376158	0.999981	1
PA14_RS18535	NC_008463	complement(4059416..4060258)	96.8465	-0.351865	-1.27621	0.376378	0.999981	1
PA14_RS11330	NC_008463	2418001..2419185	97.8594	-0.461233	-1.37672	0.376439	0.999981	1
PA14_RS29490	NC_008463	complement(6453853..6454488)	109.772	-0.572704	-1.48731	0.37707	0.999981	1
PA14_RS09460	NC_008463	2026846..2027928	33.908	-0.689642	-1.61288	0.377071	0.999981	1
sutA	NC_008463	complement(6223248..6223565)	265.312	-0.518213	-1.43218	0.377083	0.999981	1
PA14_RS08985	NC_008463	complement(1934355..1934861)	2.60498	0.591159	1.50646	0.377246	0.999981	1
PA14_RS14535	NC_008463	3180518..3180880	25.1256	-0.726832	-1.655	0.377897	0.999981	1
gyrA	NC_008463	2014754..2017519	101.358	-0.380917	-1.30217	0.377923	0.999981	1
PA14_RS24525	NC_008463	complement(5354046..5354756)	27.4162	-0.743433	-1.67416	0.378175	0.999981	1
PA14_RS29640	NC_008463	complement(6485386..6485868)	99.0909	-0.463898	-1.37926	0.378466	0.999981	1
PA14_RS13910	NC_008463	3031802..3032560	137.221	0.303766	1.23436	0.378544	0.999981	1
PA14_RS07060	NC_008463	1509670..1512075	189.408	-0.6253	-1.54253	0.378657	0.999981	1
PA14_RS02545	NC_008463	557917..558432	169.969	-0.458397	-1.37401	0.379057	0.999981	1
PA14_RS04460	NC_008463	956812..957381	44.3046	-0.430453	-1.34766	0.379261	0.999981	1
PA14_RS22105	NC_008463	complement(4817629..4818546)	70.9719	-0.378508	-1.3	0.379428	0.999981	1
PA14_RS20885	NC_008463	complement(4564368..4565960)	131.867	-0.377346	-1.29895	0.379612	0.999981	1
pilN	NC_008463	complement(5950443..5951039)	55.9873	-0.423418	-1.3411	0.379922	0.999981	1
PA14_RS11185	NC_008463	complement(2395992..2396312)	100.993	-0.559558	-1.47382	0.380219	0.999981	1
odhB	NC_008463	complement(3915162..3916391)	130.643	-0.328218	-1.25546	0.380385	0.999981	1
fliL_2	NC_008463	complement(6163322..6163741)	94.8078	-0.441457	-1.35798	0.380411	0.999981	1
PA14_RS05640	NC_008463	1208798..1209514	92.2213	-0.417432	-1.33555	0.381002	0.999981	1
PA14_RS28470	NC_008463	6228394..6230379	119.353	-0.371847	-1.29401	0.381113	0.999981	1
PA14_RS26795	NC_008463	complement(5842609..5843319)	180.685	-0.397189	-1.31694	0.381145	0.999981	1
PA14_RS19335	NC_008463	4234096..4235370	102.994	-0.411937	-1.33047	0.381157	0.999981	1
PA14_RS21660	NC_008463	complement(4715628..4716176)	159.011	-0.466429	-1.38169	0.381612	0.999981	1
PA14_RS15350	NC_008463	3364838..3366562	142.337	-0.384399	-1.30532	0.381644	0.999981	1
pilB	NC_008463	5234279..5235982	37.3809	-0.389009	-1.30949	0.381797	0.999981	1
PA14_RS29710	NC_008463	6500327..6500695	97.1124	-0.416732	-1.3349	0.381808	0.999981	1
PA14_RS03120	NC_008463	671164..671922	172.797	-0.337677	-1.26372	0.382056	0.999981	1
PA14_RS01295	NC_008463	complement(282565..284715)	92.744	-0.333474	-1.26004	0.382306	0.999981	1
PA14_RS08815	NC_008463	1899157..1899468	246.609	-0.407588	-1.32647	0.382361	0.999981	1
PA14_RS02105	NC_008463	452518..453666	122.133	-0.364208	-1.28717	0.382609	0.999981	1
PA14_RS14905	NC_008463	3261616..3261921	202.458	0.341792	1.26733	0.382847	0.999981	1
PA14_RS16610	NC_008463	complement(3653701..3654513)	79.4027	-0.360762	-1.2841	0.383069	0.999981	1
PA14_RS28890	NC_008463	6319833..6320237	150.194	-0.430146	-1.34737	0.383339	0.999981	1
cueR	NC_008463	5638181..5638579	112.274	-0.436906	-1.3537	0.383953	0.999981	1
asnB_1	NC_008463	64665..66497	136.675	-0.378317	-1.29982	0.384648	0.999981	1
PA14_RS06815	NC_008463	complement(1454959..1455252)	114.86	-0.507276	-1.42136	0.38492	0.999981	1
PA14_RS21465	NC_008463	4673848..4674171	137.094	-0.399245	-1.31882	0.384972	0.999981	1
PA14_RS01305	NC_008463	complement(285213..288272)	104.971	-0.419984	-1.33791	0.385017	0.999981	1
PA14_RS10555	NC_008463	complement(2273468..2275078)	139.379	-0.458736	-1.37434	0.385234	0.999981	1
PA14_RS06695	NC_008463	1430423..1431070	102.808	-0.372141	-1.29427	0.385744	0.999981	1
PA14_RS17880	NC_008463	complement(3920241..3922013)	98.0376	-0.310025	-1.23973	0.385997	0.999981	1
PA14_RS23045	NC_008463	complement(5040371..5041156)	103.937	-0.414098	-1.33247	0.386127	0.999981	1
PA14_RS29410	NC_008463	6435138..6436886	191.769	-0.491653	-1.40605	0.386463	0.999981	1
PA14_RS29995	NC_008463	complement(316875..317039)	11.2789	0.542301	1.45629	0.386771	0.999981	1
fabB	NC_008463	3890617..3891834	139.728	-0.374761	-1.29662	0.387509	0.999981	1
rpsM	NC_008463	769971..770327	109.264	-0.608112	-1.52426	0.387535	0.999981	1
PA14_RS20985	NC_008463	complement(4585653..4585871)	18.8307	-0.769352	-1.7045	0.387568	0.999981	1
PA14_RS04960	NC_008463	1058202..1058633	306.974	-0.535936	-1.44988	0.387722	0.999981	1
PA14_RS02740	NC_008463	593831..595669	250.753	-0.63147	-1.54914	0.388116	0.999981	1
PA14_RS10005	NC_008463	2159403..2159747	59.1631	-0.567884	-1.48235	0.388743	0.999981	1
PA14_RS28740	NC_008463	6288060..6289469	159.007	-0.389286	-1.30975	0.389314	0.999981	1
PA14_RS02715	NC_008463	590293..591075	182.31	-0.348517	-1.27325	0.389517	0.999981	1
PA14_RS06665	NC_008463	complement(1422613..1423398)	593.004	-0.692991	-1.61663	0.389769	0.999981	1
clpS	NC_008463	2616936..2617304	500.209	-0.744729	-1.67566	0.389897	0.999981	1
PA14_RS20095	NC_008463	4397858..4399105	69.6288	-0.364845	-1.28774	0.389983	0.999981	1
PA14_RS05155	NC_008463	complement(1095964..1096593)	32.9039	-0.473776	-1.38874	0.391041	0.999981	1
PA14_RS01270	NC_008463	278510..279133	217.534	-0.688538	-1.61165	0.391201	0.999981	1
PA14_RS30535	NC_008463	3252407..3252679	111.544	-0.602399	-1.51824	0.39143	0.999981	1
PA14_RS11870	NC_008463	2519151..2520236	131.798	-0.342065	-1.26757	0.392067	0.999981	1
PA14_RS19795	NC_008463	complement(4335035..4335652)	99.4326	-0.369128	-1.29157	0.392079	0.999981	1
PA14_RS00165	NC_008463	35570..35947	100.971	-0.408954	-1.32772	0.392124	0.999981	1
PA14_RS25615	NC_008463	5594065..5594379	172.916	-0.455877	-1.37162	0.392166	0.999981	1
triA	NC_008463	176167..177318	201.275	-0.383003	-1.30405	0.392359	0.999981	1
PA14_RS01585	NC_008463	348859..349611	243.605	-0.533692	-1.44763	0.392468	0.999981	1
PA14_RS16925	NC_008463	3723992..3724975	70.1528	-0.341679	-1.26723	0.39247	0.999981	1
rapZ	NC_008463	5158820..5159680	71.5066	-0.353012	-1.27722	0.392476	0.999981	1
PA14_RS22930	NC_008463	complement(5017512..5017934)	184.898	-0.366999	-1.28967	0.393346	0.999981	1
PA14_RS12905	NC_008463	2740053..2740820	153.511	-0.342953	-1.26835	0.393477	0.999981	1
PA14_RS08940	NC_008463	complement(1923032..1924132)	13.7032	-0.69806	-1.62232	0.393824	0.999981	1
PA14_RS31235	NC_008463	complement(1936872..1937267)	8.00877	0.528086	1.44201	0.393926	0.999981	1
PA14_RS23395	NC_008463	complement(5113330..5114706)	175.604	-0.384509	-1.30542	0.394067	0.999981	1
PA14_RS17420	NC_008463	complement(3811486..3812214)	132.593	-0.31382	-1.24299	0.394129	0.999981	1
PA14_RS24625	NC_008463	5373154..5376630	21.4352	-0.552369	-1.46649	0.394814	0.999981	1
PA14_RS26180	NC_008463	5706731..5708359	165.103	-0.40525	-1.32432	0.394944	0.999981	1
PA14_RS03660	NC_008463	766895..767245	125.745	-0.469782	-1.3849	0.395362	0.999981	1
PA14_RS01635	NC_008463	complement(361977..362480)	91.9051	-0.419831	-1.33777	0.395571	0.999981	1
PA14_RS31300	NC_008463	complement(5968411..5968530)	1.28908	-0.929182	-1.9042	0.395648	0.999981	1
PA14_RS17945	NC_008463	3930808..3930987	94.1197	-0.718303	-1.64525	0.396017	0.999981	1
PA14_RS09100	NC_008463	1956753..1957070	140.957	-0.519031	-1.43299	0.397583	0.999981	1
PA14_RS02850	NC_008463	complement(613682..614872)	110.886	-0.315417	-1.24437	0.39759	0.999981	1
PA14_RS10775	NC_008463	2316267..2317706	98.4613	-0.312561	-1.24191	0.397776	0.999981	1
cysE_1	NC_008463	1252915..1253691	120.787	-0.343549	-1.26887	0.398096	0.999981	1
PA14_RS18250	NC_008463	4000789..4003317	77.5075	-0.330494	-1.25744	0.398342	0.999981	1
PA14_RS10235	NC_008463	2208609..2210075	115.638	-0.404097	-1.32326	0.398705	0.999981	1
erpA	NC_008463	728221..728571	63.6656	-0.638685	-1.55691	0.39918	0.999981	1
PA14_RS08360	NC_008463	1789642..1789992	86.7362	-0.484935	-1.39952	0.399323	0.999981	1
PA14_RS13170	NC_008463	complement(2805646..2806899)	165.595	-0.378243	-1.29976	0.399825	0.999981	1
PA14_RS14465	NC_008463	complement(3160765..3161766)	160.897	-0.320316	-1.2486	0.400111	0.999981	1
PA14_RS26365	NC_008463	complement(5745988..5748057)	179.027	-0.511019	-1.42506	0.400393	0.999981	1
PA14_RS02640	NC_008463	574317..574547	176.534	-0.515818	-1.42981	0.400518	0.999981	1
PA14_RS24810	NC_008463	complement(5413169..5413657)	66.843	-0.380951	-1.3022	0.40081	0.999981	1
PA14_RS20385	NC_008463	complement(4460872..4462344)	121.445	-0.356548	-1.28036	0.401704	0.999981	1
PA14_RS11350	NC_008463	2422054..2423370	13.0523	-0.599658	-1.51536	0.401757	0.999981	1
cadA_1	NC_008463	2900290..2902275	175.352	-0.493384	-1.40774	0.402364	0.999981	1
PA14_RS22015	NC_008463	complement(4794285..4794494)	80.7503	-0.528686	-1.44261	0.402679	0.999981	1
azu	NC_008463	complement(5793033..5793479)	413.03	-0.649635	-1.56877	0.402728	0.999981	1
PA14_RS06080	NC_008463	complement(1293079..1294221)	151.709	0.329633	1.25669	0.402765	0.999981	1
infB	NC_008463	complement(5599356..5601878)	136.909	-0.470221	-1.38532	0.403124	0.999981	1
PA14_RS06135	NC_008463	1304920..1305789	29.4454	-0.41172	-1.33027	0.403187	0.999981	1
PA14_RS19920	NC_008463	4356601..4357200	125.283	-0.426067	-1.34357	0.403228	0.999981	1
PA14_RS21580	NC_008463	4699090..4699446	85.3496	-0.497453	-1.41172	0.403234	0.999981	1
PA14_RS11545	NC_008463	complement(2452624..2453901)	77.5209	-0.358104	-1.28174	0.403535	0.999981	1
PA14_RS24690	NC_008463	complement(5388497..5388754)	115.573	-0.687766	-1.61079	0.404168	0.999981	1
PA14_RS22115	NC_008463	complement(4819225..4819602)	89.9067	-0.62432	-1.54148	0.404258	0.999981	1
PA14_RS23780	NC_008463	complement(5191975..5192535)	126.763	-0.339992	-1.26575	0.404263	0.999981	1
PA14_RS15945	NC_008463	3495613..3496365	137.827	0.335704	1.26199	0.404334	0.999981	1
PA14_RS19640	NC_008463	4304129..4304479	202.115	0.359672	1.28313	0.404367	0.999981	1
PA14_RS11995	NC_008463	2550152..2550343	24.7117	-0.497247	-1.41152	0.404593	0.999981	1
PA14_RS25350	NC_008463	complement(5535182..5535889)	35.6631	-0.422161	-1.33993	0.406058	0.999981	1
PA14_RS28865	NC_008463	complement(6312752..6315663)	46.3837	-0.434443	-1.35139	0.406142	0.999981	1
PA14_RS01790	NC_008463	392268..392747	113.099	-0.387549	-1.30817	0.406228	0.999981	1
PA14_RS26985	NC_008463	complement(5888931..5889815)	87.7753	-0.47752	-1.39235	0.40626	0.999981	1
crp	NC_008463	complement(717012..717656)	51.2734	-0.39797	-1.31765	0.406478	0.999981	1
astE	NC_008463	complement(4666044..4667042)	106.146	-0.289208	-1.22197	0.406634	0.999981	1
PA14_RS05960	NC_008463	1270228..1271022	131.358	-0.312163	-1.24157	0.407334	0.999981	1
PA14_RS26430	NC_008463	5759121..5759792	179.079	0.351702	1.27607	0.407411	0.999981	1
pilW	NC_008463	1261203..1261961	80.1392	-0.38132	-1.30253	0.407608	0.999981	1
PA14_RS01330	NC_008463	293933..297238	39.3316	-0.293906	-1.22596	0.407771	0.999981	1
PA14_RS25610	NC_008463	5593775..5594068	101.293	-0.449957	-1.366	0.407926	0.999981	1
zipA	NC_008463	complement(3978747..3979616)	286.138	-0.53876	-1.45272	0.407943	0.999981	1
PA14_RS21205	NC_008463	4620901..4621134	32.9063	-0.60059	-1.51634	0.408204	0.999981	1
PA14_RS24505	NC_008463	5346464..5346736	40.9403	-0.515534	-1.42952	0.409296	0.999981	1
PA14_RS19045	NC_008463	4172793..4174340	140.41	0.392431	1.3126	0.409551	0.999981	1
PA14_RS20305	NC_008463	4444925..4445146	60.0136	-0.535297	-1.44924	0.409588	0.999981	1
PA14_RS10925	NC_008463	complement(2348301..2349773)	170.589	-0.40541	-1.32447	0.410161	0.999981	1
PA14_RS25710	NC_008463	complement(5610902..5611309)	126.578	-0.359844	-1.28329	0.410481	0.999981	1
PA14_RS17940	NC_008463	complement(3929453..3930598)	131.346	-0.321502	-1.24963	0.410656	0.999981	1
PA14_RS07720	NC_008463	complement(1663729..1665444)	166.273	-0.399718	-1.31925	0.410713	0.999981	1
nusA	NC_008463	complement(5601906..5603387)	120.472	-0.395177	-1.3151	0.410812	0.999981	1
PA14_RS25960	NC_008463	5657975..5658310	24.2683	-0.520206	-1.43416	0.410897	0.999981	1
PA14_RS27920	NC_008463	complement(6108684..6108899)	83.5026	-0.590983	-1.50627	0.411024	0.999981	1
napE	NC_008463	4372229..4372396	68.1837	-0.718374	-1.64533	0.412932	0.999981	1
oprM	NC_008463	491084..492541	137.497	-0.331089	-1.25796	0.412964	0.999981	1
PA14_RS18340	NC_008463	4023471..4024469	79.4072	-0.293585	-1.22568	0.413344	0.999981	1
PA14_RS16570	NC_008463	3645827..3646897	68.8892	-0.297191	-1.22875	0.413373	0.999981	1
PA14_RS02835	NC_008463	610401..611369	223.469	-0.36889	-1.29136	0.413864	0.999981	1
PA14_RS20965	NC_008463	complement(4583157..4583871)	100.682	-0.476597	-1.39146	0.413908	0.999981	1
PA14_RS27575	NC_008463	6038737..6040146	98.5021	-0.368033	-1.29059	0.414166	0.999981	1
PA14_RS26375	NC_008463	5749160..5749501	252.982	-0.441553	-1.35807	0.414382	0.999981	1
rpsP	NC_008463	1361045..1361296	101.458	-0.569633	-1.48415	0.414619	0.999981	1
PA14_RS07265	NC_008463	1551985..1553163	232.027	-0.419577	-1.33754	0.415218	0.999981	1
PA14_RS25080	NC_008463	complement(5478992..5479579)	206.219	-0.400962	-1.32039	0.415336	0.999981	1
tolA	NC_008463	complement(4595483..4596526)	263.042	-0.571771	-1.48635	0.415516	0.999981	1
PA14_RS30220	NC_008463	complement(1795228..1795563)	9.49599	-0.732304	-1.66129	0.415544	0.999981	1
PA14_RS03105	NC_008463	complement(666574..669348)	88.1299	-0.434206	-1.35117	0.4157	0.999981	1
PA14_RS19055	NC_008463	complement(4176124..4176918)	203.298	-0.384932	-1.3058	0.415963	0.999981	1
pdxH_3	NC_008463	complement(4512895..4513542)	145.018	-0.303441	-1.23408	0.416264	0.999981	1
PA14_RS03965	NC_008463	complement(843764..844483)	214.212	0.324883	1.25256	0.416578	0.999981	1
PA14_RS09035	NC_008463	complement(1944036..1944257)	163.708	0.370691	1.29297	0.417709	0.999981	1
rpmF	NC_008463	2240959..2241141	8.34062	-0.78533	-1.72349	0.418094	0.999981	1
PA14_RS20430	NC_008463	complement(4473553..4474314)	96.1438	-0.317989	-1.24659	0.418253	0.999981	1
cadR	NC_008463	1426595..1427065	134.29	-0.407197	-1.32611	0.418363	0.999981	1
PA14_RS03850	NC_008463	813831..814835	120.308	-0.312388	-1.24176	0.420143	0.999981	1
PA14_RS30910	NC_008463	5270173..5270643	56.6357	-0.629247	-1.54676	0.420881	0.999981	1
PA14_RS12585	NC_008463	2676132..2677544	69.3484	-0.329317	-1.25642	0.421199	0.999981	1
PA14_RS27220	NC_008463	complement(5956226..5957665)	135.869	-0.390493	-1.31084	0.421238	0.999981	1
PA14_RS00310	NC_008463	complement(71923..72360)	170.95	-0.345969	-1.271	0.421292	0.999981	1
rpoZ	NC_008463	6278818..6279084	143.927	-0.485423	-1.4	0.421492	0.999981	1
rfbB	NC_008463	6082452..6083510	136.695	-0.333443	-1.26002	0.422273	0.999981	1
cysB	NC_008463	complement(3739450..3740424)	104.202	-0.379324	-1.30073	0.422545	0.999981	1
grxD	NC_008463	1605748..1606074	138.013	-0.533588	-1.44752	0.422553	0.999981	1
PA14_RS09305	NC_008463	1992306..1993568	105.213	-0.290273	-1.22287	0.423838	0.999981	1
PA14_RS24680	NC_008463	complement(5385945..5387063)	132.328	-0.305531	-1.23587	0.423844	0.999981	1
PA14_RS21170	NC_008463	4614957..4615376	89.8113	0.39244	1.31261	0.423904	0.999981	1
PA14_RS13335	NC_008463	2839486..2840400	138	0.315184	1.24417	0.424407	0.999981	1
PA14_RS14580	NC_008463	3189927..3190406	123.349	-0.621569	-1.53855	0.424535	0.999981	1
PA14_RS11825	NC_008463	2509058..2509888	103.847	-0.31458	-1.24365	0.424577	0.999981	1
PA14_RS22425	NC_008463	4888957..4891011	40.8157	-0.321759	-1.24985	0.424588	0.999981	1
PA14_RS23570	NC_008463	complement(5149082..5149321)	61.9943	-0.627895	-1.54531	0.425014	0.999981	1
PA14_RS31160	NC_008463	4354866..4355473	12.2633	-0.668799	-1.58975	0.425272	0.999981	1
bamA	NC_008463	1470564..1472948	73.5894	-0.344998	-1.27015	0.425384	0.999981	1
PA14_RS22685	NC_008463	complement(4952274..4955178)	46.2288	-0.487876	-1.40238	0.425607	0.999981	1
PA14_RS20490	NC_008463	complement(4485905..4486267)	101.436	-0.449325	-1.3654	0.425676	0.999981	1
PA14_RS28955	NC_008463	complement(6335270..6336265)	185.723	0.34389	1.26917	0.426488	0.999981	1
PA14_RS09485	NC_008463	2034213..2036357	26.5453	-0.555016	-1.46918	0.426626	0.999981	1
tssF_3	NC_008463	complement(3825042..3826829)	77.9146	-0.274684	-1.20973	0.42682	0.999981	1
pgl	NC_008463	2001615..2002331	145.228	-0.267127	-1.20341	0.426986	0.999981	1
PA14_RS12860	NC_008463	2730150..2730662	126.99	-0.307095	-1.23721	0.427036	0.999981	1
PA14_RS06255	NC_008463	1324805..1327411	91.3406	-0.346476	-1.27145	0.427214	0.999981	1
PA14_RS03270	NC_008463	699647..700636	83.6537	-0.280855	-1.21491	0.42736	0.999981	1
PA14_RS01995	NC_008463	434298..435305	99.1247	-0.301297	-1.23225	0.4284	0.999981	1
PA14_RS31110	NC_008463	complement(6438846..6438980)	0.536491	-1.0894	-2.12786	0.428509	0.999981	1
PA14_RS15055	NC_008463	complement(3293335..3293907)	144.902	0.355851	1.27974	0.428579	0.999981	1
PA14_RS15140	NC_008463	3312259..3312501	109.384	-0.51122	-1.42526	0.42878	0.999981	1
exoU	NC_008463	complement(4580957..4583020)	41.8245	-0.391094	-1.31139	0.429198	0.999981	1
PA14_RS21155	NC_008463	complement(4612649..4613884)	63.1053	-0.289382	-1.22212	0.429236	0.999981	1
PA14_RS11370	NC_008463	complement(2426013..2426498)	42.2679	-0.470409	-1.3855	0.429382	0.999981	1
PA14_RS01325	NC_008463	293274..293936	20.3682	-0.486011	-1.40057	0.429698	0.999981	1
PA14_RS29890	NC_008463	complement(6537049..6537456)	85.2028	-0.391736	-1.31197	0.430163	0.999981	1
PA14_RS10810	NC_008463	complement(2325060..2325854)	157.271	0.309757	1.2395	0.430442	0.999981	1
PA14_RS22605	NC_008463	complement(4937932..4939078)	162.257	0.327713	1.25502	0.430469	0.999981	1
PA14_RS08870	NC_008463	complement(1909550..1910608)	109.034	-0.318318	-1.24688	0.430486	0.999981	1
PA14_RS06250	NC_008463	1324575..1324808	57.1184	-0.489259	-1.40372	0.4306	0.999981	1
hyi	NC_008463	4014009..4014791	97.5842	-0.320618	-1.24887	0.431064	0.999981	1
PA14_RS15150	NC_008463	3313936..3314919	159.168	-0.362598	-1.28574	0.431338	0.999981	1
ccoG_2	NC_008463	3954185..3955600	111.4	-0.432005	-1.34911	0.431885	0.999981	1
arsB	NC_008463	complement(3124687..3125970)	138.746	0.295186	1.22704	0.431917	0.999981	1
PA14_RS04510	NC_008463	complement(971612..971986)	107.057	0.37247	1.29457	0.432242	0.999981	1
cas6f	NC_008463	complement(2927517..2928080)	67.9248	-0.384596	-1.30549	0.43324	0.999981	1
PA14_RS09620	NC_008463	complement(2062516..2063409)	110.855	-0.291401	-1.22383	0.433556	0.999981	1
PA14_RS20935	NC_008463	complement(4577077..4577454)	12.5606	-0.543617	-1.45762	0.433597	0.999981	1
PA14_RS01910	NC_008463	417456..418442	101.526	-0.283159	-1.21686	0.433679	0.999981	1
PA14_RS22780	NC_008463	4983977..4984804	120.188	-0.432532	-1.3496	0.433852	0.999981	1
PA14_RS16450	NC_008463	complement(3622472..3623677)	95.6619	-0.302459	-1.23324	0.434037	0.999981	1
secF	NC_008463	1249418..1250338	72.5945	-0.304401	-1.23491	0.434178	0.999981	1
PA14_RS08405	NC_008463	complement(1801165..1802331)	160.945	-0.347671	-1.2725	0.434361	0.999981	1
PA14_RS14400	NC_008463	complement(3146722..3147369)	152.877	0.308302	1.23825	0.435131	0.999981	1
pfeE	NC_008463	complement(2538496..2539410)	170.682	0.320515	1.24878	0.435495	0.999981	1
PA14_RS05700	NC_008463	complement(1218347..1219243)	207.019	-0.31031	-1.23997	0.435843	0.999981	1
PA14_RS22965	NC_008463	complement(5023799..5024926)	99.9504	-0.309994	-1.2397	0.435889	0.999981	1
gspF_2	NC_008463	complement(4932324..4933538)	148.41	0.320167	1.24847	0.436024	0.999981	1
PA14_RS10305	NC_008463	2222289..2223539	79.5027	-0.296303	-1.22799	0.436358	0.999981	1
PA14_RS20270	NC_008463	4437362..4438045	119.031	-0.37295	-1.295	0.436403	0.999981	1
phnK	NC_008463	1754862..1755677	137.049	0.325461	1.25306	0.436559	0.999981	1
PA14_RS29495	NC_008463	complement(6454656..6455261)	184.887	-0.36043	-1.28381	0.436649	0.999981	1
PA14_RS03300	NC_008463	703110..703364	106.548	-0.346513	-1.27148	0.437312	0.999981	1
PA14_RS23285	NC_008463	complement(5087803..5088639)	150.511	-0.412181	-1.3307	0.437721	0.999981	1
murA	NC_008463	complement(5147796..5149061)	112.088	-0.282075	-1.21594	0.437892	0.999981	1
PA14_RS11320	NC_008463	2416694..2417398	88.0046	-0.421763	-1.33956	0.437926	0.999981	1
PA14_RS12130	NC_008463	2573581..2573895	65.445	-0.443217	-1.35963	0.438698	0.999981	1
PA14_RS02615	NC_008463	569617..570675	83.6729	-0.298578	-1.22993	0.438834	0.999981	1
PA14_RS20850	NC_008463	4557433..4557906	49.5398	-0.404949	-1.32404	0.439162	0.999981	1
PA14_RS12745	NC_008463	complement(2708294..2708644)	145.797	-0.364596	-1.28752	0.439923	0.999981	1
PA14_RS06005	NC_008463	complement(1280276..1280671)	166.77	-0.30663	-1.23682	0.440264	0.999981	1
PA14_RS14620	NC_008463	complement(3200165..3200932)	119.891	0.319264	1.24769	0.440984	0.999981	1
PA14_RS27690	NC_008463	complement(6062348..6062608)	40.0592	-0.445798	-1.36207	0.441094	0.999981	1
ilvN	NC_008463	complement(5545446..5545937)	52.8792	-0.374171	-1.29609	0.441147	0.999981	1
clpB	NC_008463	complement(5359875..5362439)	221.845	-0.596052	-1.51157	0.441208	0.999981	1
PA14_RS23390	NC_008463	complement(5112248..5113330)	75.9857	-0.298834	-1.23015	0.441265	0.999981	1
PA14_RS03290	NC_008463	702227..702721	73.9541	-0.349315	-1.27396	0.441332	0.999981	1
PA14_RS08380	NC_008463	1794757..1795191	119.406	-0.385793	-1.30658	0.441583	0.999981	1
osmE	NC_008463	5744232..5744576	1655.16	-0.699804	-1.62428	0.441592	0.999981	1
PA14_RS02570	NC_008463	complement(562444..563169)	185.34	0.302212	1.23303	0.441841	0.999981	1
PA14_RS29920	NC_008463	2039196..2040149	26.3803	-0.599117	-1.51479	0.441886	0.999981	1
PA14_RS30635	NC_008463	3762248..3762427	106.951	-0.550925	-1.46502	0.441907	0.999981	1
PA14_RS23400	NC_008463	complement(5114699..5116162)	159.025	-0.343108	-1.26849	0.441918	0.999981	1
PA14_RS04240	NC_008463	complement(905308..906723)	135.005	-0.320972	-1.24917	0.441962	0.999981	1
PA14_RS25000	NC_008463	complement(5458870..5464854)	116.097	-0.543631	-1.45764	0.441983	0.999981	1
cysM	NC_008463	complement(4629950..4630849)	88.6776	-0.278379	-1.21283	0.442812	0.999981	1
PA14_RS03775	NC_008463	795447..796496	169.44	-0.271547	-1.2071	0.443231	0.999981	1
PA14_RS25910	NC_008463	5652314..5652877	147.578	-0.304518	-1.23501	0.443968	0.999981	1
PA14_RS28330	NC_008463	complement(6198335..6199408)	41.7698	-0.342678	-1.26811	0.444039	0.999981	1
PA14_RS27215	NC_008463	complement(5954855..5956123)	95.0798	-0.299352	-1.23059	0.444299	0.999981	1
hemB	NC_008463	complement(6176827..6177840)	111.795	-0.28831	-1.22121	0.444549	0.999981	1
PA14_RS08845	NC_008463	complement(1905418..1906068)	79.0674	-0.331523	-1.25834	0.444701	0.999981	1
PA14_RS09480	NC_008463	2031887..2033236	23.2322	-0.578617	-1.49342	0.444764	0.999981	1
PA14_RS03795	NC_008463	802180..802461	157.205	-0.326223	-1.25373	0.445682	0.999981	1
PA14_RS02285	NC_008463	complement(497457..498866)	88.8376	-0.265572	-1.20211	0.445837	0.999981	1
PA14_RS30205	NC_008463	complement(1656141..1656425)	21.0966	-0.493586	-1.40794	0.445874	0.999981	1
PA14_RS08025	NC_008463	1727320..1728651	137.842	0.317351	1.24604	0.446769	0.999981	1
PA14_RS30625	NC_008463	3730183..3730464	27.64	-0.505976	-1.42008	0.446859	0.999981	1
PA14_RS11245	NC_008463	complement(2403705..2406152)	217.734	-0.577336	-1.49209	0.447706	0.999981	1
PA14_RS15360	NC_008463	3367771..3368439	145.84	-0.301509	-1.23243	0.447917	0.999981	1
PA14_RS21415	NC_008463	complement(4660763..4662001)	69.3429	-0.305089	-1.2355	0.448166	0.999981	1
ppk1	NC_008463	complement(6174599..6176809)	80.0894	-0.27704	-1.21171	0.448543	0.999981	1
PA14_RS17695	NC_008463	complement(3879065..3879706)	128.703	0.320333	1.24862	0.448559	0.999981	1
PA14_RS04795	NC_008463	1027770..1028399	140.227	-0.344955	-1.27011	0.448675	0.999981	1
ssrS	NC_008463	6156533..6156711	76.1276	-0.659197	-1.5792	0.449069	0.999981	1
nadB	NC_008463	4827062..4828678	141.773	-0.364197	-1.28717	0.449098	0.999981	1
PA14_RS19555	NC_008463	complement(4283935..4285179)	114.096	-0.258291	-1.19606	0.449267	0.999981	1
PA14_RS25265	NC_008463	complement(5514196..5514501)	25.236	-0.660238	-1.58034	0.449428	0.999981	1
PA14_RS18485	NC_008463	complement(4049648..4050127)	80.1216	-0.422627	-1.34037	0.450164	0.999981	1
PA14_RS22315	NC_008463	4856798..4857841	125.074	-0.295838	-1.2276	0.450482	0.999981	1
PA14_RS30135	NC_008463	1197924..1198262	23.7783	-0.599934	-1.51565	0.450757	0.999981	1
PA14_RS24300	NC_008463	complement(5304246..5304920)	10.4029	-0.531114	-1.44504	0.450766	0.999981	1
recF	NC_008463	3169..4278	56.9388	-0.277786	-1.21233	0.450903	0.999981	1
PA14_RS26735	NC_008463	complement(5827671..5828213)	101.911	-0.374649	-1.29652	0.45106	0.999981	1
PA14_RS18265	NC_008463	4006175..4006435	25.5437	-0.533877	-1.44781	0.451407	0.999981	1
pheA	NC_008463	2018692..2019789	78.7294	-0.295732	-1.22751	0.452134	0.999981	1
PA14_RS06420	NC_008463	complement(1363643..1364329)	119.168	-0.323676	-1.25152	0.452274	0.999981	1
flhF	NC_008463	complement(4060397..4061686)	146.642	-0.339523	-1.26534	0.452447	0.999981	1
PA14_RS17995	NC_008463	3943576..3945141	146.786	-0.386182	-1.30693	0.452651	0.999981	1
PA14_RS23655	NC_008463	complement(5161030..5161641)	70.2299	-0.305664	-1.23599	0.452932	0.999981	1
lptA	NC_008463	5154983..5155510	98.7166	-0.36388	-1.28688	0.453245	0.999981	1
PA14_RS30285	NC_008463	complement(1937791..1938417)	6.65736	0.468721	1.38388	0.453294	0.999981	1
PA14_RS31230	NC_008463	complement(1936320..1936658)	6.83562	-0.631843	-1.54954	0.453925	0.999981	1
PA14_RS01320	NC_008463	291685..293184	41.9655	-0.285737	-1.21903	0.453973	0.999981	1
piv	NC_008463	complement(849992..851380)	221.088	-0.367469	-1.29009	0.454152	0.999981	1
PA14_RS06645	NC_008463	1420051..1420797	97.282	-0.265829	-1.20233	0.454233	0.999981	1
PA14_RS24895	NC_008463	complement(5436245..5438311)	146.527	-0.397671	-1.31738	0.454338	0.999981	1
PA14_RS13345	NC_008463	2841016..2842002	134.063	0.282983	1.21671	0.454702	0.999981	1
PA14_RS05020	NC_008463	1069280..1071716	130.036	-0.380526	-1.30182	0.454854	0.999981	1
PA14_RS05645	NC_008463	1209585..1210067	138.515	-0.306824	-1.23698	0.4551	0.999981	1
PA14_RS05505	NC_008463	complement(1175325..1176155)	186.95	0.288886	1.2217	0.45542	0.999981	1
mexB	NC_008463	487942..491082	97.4067	-0.365477	-1.28831	0.455421	0.999981	1
wecC	NC_008463	2029301..2030569	24.4952	-0.528424	-1.44235	0.456371	0.999981	1
mexX	NC_008463	3421686..3422876	141.049	0.286123	1.21936	0.456384	0.999981	1
PA14_RS18895	NC_008463	4142401..4144101	31.8039	-0.48149	-1.39618	0.456506	0.999981	1
PA14_RS21210	NC_008463	4621146..4621400	66.104	-0.515566	-1.42956	0.456508	0.999981	1
PA14_RS20915	NC_008463	4572028..4572549	39.0878	-0.444924	-1.36124	0.456837	0.999981	1
PA14_RS00260	NC_008463	63701..63841	2.6603	0.683431	1.60595	0.457545	0.999981	1
PA14_RS12715	NC_008463	complement(2704176..2704733)	135.111	0.315969	1.24485	0.45758	0.999981	1
PA14_RS16380	NC_008463	3609235..3609885	145.304	0.311845	1.24129	0.457697	0.999981	1
PA14_RS16920	NC_008463	3722462..3723988	48.6368	-0.304329	-1.23484	0.458025	0.999981	1
PA14_RS03930	NC_008463	complement(836689..837600)	154.937	0.290862	1.22337	0.45852	0.999981	1
PA14_RS00590	NC_008463	134433..134906	133.931	-0.288766	-1.2216	0.458872	0.999981	1
PA14_RS08350	NC_008463	1787554..1787859	186.73	-0.448246	-1.36438	0.4594	0.999981	1
PA14_RS29530	NC_008463	complement(6462110..6464314)	124.732	-0.330163	-1.25716	0.459571	0.999981	1
PA14_RS16360	NC_008463	complement(3604188..3604715)	155.034	0.311718	1.24118	0.459888	0.999981	1
PA14_RS03445	NC_008463	731347..732546	57.8046	-0.364809	-1.28771	0.46058	0.999981	1
PA14_RS27520	NC_008463	complement(6023780..6024037)	133.84	-0.477449	-1.39228	0.461451	0.999981	1
PA14_RS29505	NC_008463	6455784..6456431	150.019	-0.321713	-1.24981	0.461563	0.999981	1
PA14_RS03225	NC_008463	690976..691509	87.0247	-0.290556	-1.22311	0.461654	0.999981	1
PA14_RS06225	NC_008463	1317148..1317348	39.8491	-0.548083	-1.46214	0.462282	0.999981	1
PA14_RS23130	NC_008463	5055897..5056298	142.481	0.324647	1.25236	0.462343	0.999981	1
PA14_RS16265	NC_008463	complement(3575143..3577506)	148.822	-0.420661	-1.33854	0.462899	0.999981	1
PA14_RS20980	NC_008463	4585483..4585656	4.48198	-0.527113	-1.44104	0.463127	0.999981	1
PA14_RS12125	NC_008463	2573273..2573581	84.2424	-0.361153	-1.28445	0.46315	0.999981	1
PA14_RS18650	NC_008463	4085107..4085349	162.993	-0.619195	-1.53602	0.463337	0.999981	1
PA14_RS30450	NC_008463	2867615..2867764	0.167555	-1.8203	-3.53154	0.463379	0.999981	1
PA14_RS30880	NC_008463	5100202..5100336	0.184961	-1.82024	-3.5314	0.463527	0.999981	1
PA14_RS26195	NC_008463	5712489..5712932	60.1073	-0.342293	-1.26777	0.463627	0.999981	1
PA14_RS30335	NC_008463	2440552..2440659	0.231201	-1.82024	-3.5314	0.463731	0.999981	1
PA14_RS09555	NC_008463	2053367..2053442	0.332452	-1.82065	-3.53241	0.463818	0.999981	1
PA14_RS31270	NC_008463	complement(3373495..3373569)	0.33511	-1.8203	-3.53154	0.463823	0.999981	1
PA14_RS30070	NC_008463	complement(640117..640253)	0.18226	-1.82024	-3.5314	0.464111	0.999981	1
PA14_RS31190	NC_008463	complement(1198758..1198863)	0.235563	-1.82024	-3.5314	0.464119	0.999981	1
PA14_RS04755	NC_008463	complement(1016947..1017840)	149.539	-0.289191	-1.22195	0.464388	0.999981	1
PA14_RS20145	NC_008463	4415184..4415837	150.76	0.316717	1.24549	0.464453	0.999981	1
PA14_RS15365	NC_008463	3368436..3369074	109.313	-0.263702	-1.20056	0.464453	0.999981	1
PA14_RS24550	NC_008463	complement(5359479..5359555)	0.23515	-1.82034	-3.53165	0.464579	0.999981	1
PA14_RS02100	NC_008463	451306..452340	84.4103	-0.319027	-1.24749	0.464641	0.999981	1
nfuA	NC_008463	complement(3626428..3627012)	105.061	-0.437625	-1.35437	0.464819	0.999981	1
PA14_RS16750	NC_008463	complement(3686872..3686947)	0.238244	-1.82034	-3.53165	0.465	0.999981	1
PA14_RS25020	NC_008463	5469165..5469743	116.786	0.318928	1.2474	0.465092	0.999981	1
triC	NC_008463	178382..181429	121.97	-0.447056	-1.36326	0.465111	0.999981	1
PA14_RS30445	NC_008463	2866596..2866901	5.37943	0.499788	1.41401	0.465336	0.999981	1
PA14_RS16910	NC_008463	3720808..3721626	79.3629	-0.477497	-1.39233	0.465452	0.999981	1
PA14_RS02950	NC_008463	complement(631998..632513)	160.927	-0.285944	-1.21921	0.46604	0.999981	1
PA14_RS03325	NC_008463	707111..707713	65.9339	-0.329499	-1.25658	0.466369	0.999981	1
rpsL	NC_008463	754693..755064	151.973	-0.516312	-1.43029	0.466405	0.999981	1
rseP	NC_008463	1469141..1470493	124.35	-0.278832	-1.21321	0.466734	0.999981	1
PA14_RS08355	NC_008463	1787861..1789576	135.725	-0.353049	-1.27726	0.466798	0.999981	1
PA14_RS05940	NC_008463	1265448..1266092	145.402	-0.286392	-1.21959	0.466809	0.999981	1
leuC	NC_008463	2063572..2064996	139.879	-0.31346	-1.24268	0.466966	0.999981	1
PA14_RS27025	NC_008463	complement(5898528..5899262)	116.514	-0.26972	-1.20557	0.467619	0.999981	1
aceE	NC_008463	5907553..5910201	100.789	-0.297804	-1.22927	0.467846	0.999981	1
PA14_RS30465	NC_008463	2868890..2869132	7.40534	-0.643345	-1.56195	0.468237	0.999981	1
PA14_RS13645	NC_008463	2946044..2947363	137.194	-0.301848	-1.23272	0.468545	0.999981	1
PA14_RS31095	NC_008463	6379627..6380031	126.523	0.309218	1.23904	0.468596	0.999981	1
hisB	NC_008463	complement(6063250..6063843)	81.9085	-0.298659	-1.23	0.46887	0.999981	1
PA14_RS30815	NC_008463	4695597..4695806	6.06646	-0.487566	-1.40208	0.468931	0.999981	1
PA14_RS12515	NC_008463	complement(2659452..2660507)	35.2792	-0.525836	-1.43977	0.469026	0.999981	1
ppsA	NC_008463	complement(3718261..3720636)	107.567	-0.354002	-1.2781	0.469235	0.999981	1
PA14_RS16315	NC_008463	complement(3585132..3587303)	147.37	-0.375126	-1.29695	0.469541	0.999981	1
PA14_RS14705	NC_008463	3221381..3221911	120.149	0.327344	1.2547	0.469772	0.999981	1
PA14_RS24955	NC_008463	5447439..5448563	150.915	0.252481	1.19125	0.470079	0.999981	1
PA14_RS24615	NC_008463	5371723..5372538	14.5283	-0.55741	-1.47163	0.470182	0.999981	1
PA14_RS04330	NC_008463	925770..926279	164.823	0.273241	1.20852	0.470333	0.999981	1
PA14_RS12025	NC_008463	2556397..2557200	22.9586	-0.415507	-1.33377	0.470452	0.999981	1
PA14_RS22670	NC_008463	4947187..4948602	135.066	0.297516	1.22903	0.47066	0.999981	1
PA14_RS11410	NC_008463	complement(2434601..2435260)	156.692	0.260558	1.19794	0.470665	0.999981	1
PA14_RS06535	NC_008463	1392430..1393671	137.741	0.252112	1.19095	0.471305	0.999981	1
PA14_RS26440	NC_008463	5760447..5761019	212.936	0.301624	1.23253	0.471732	0.999981	1
PA14_RS27730	NC_008463	6069232..6069504	51.4791	-0.434005	-1.35098	0.471732	0.999981	1
PA14_RS22450	NC_008463	complement(4895224..4895700)	46.6391	-0.385803	-1.30659	0.472052	0.999981	1
PA14_RS18490	NC_008463	complement(4050173..4051063)	144.479	-0.255081	-1.1934	0.472134	0.999981	1
PA14_RS20065	NC_008463	4389721..4390524	156.729	0.291707	1.22409	0.472287	0.999981	1
PA14_RS24630	NC_008463	5376633..5376959	23.9471	-0.567675	-1.48213	0.472762	0.999981	1
PA14_RS23465	NC_008463	complement(5126613..5127824)	47.2293	-0.366047	-1.28882	0.472796	0.999981	1
PA14_RS15000	NC_008463	complement(3285083..3285370)	279.856	-0.425765	-1.34328	0.473001	0.999981	1
PA14_RS07790	NC_008463	complement(1684501..1684710)	34.4325	-0.501281	-1.41547	0.473205	0.999981	1
PA14_RS20775	NC_008463	complement(4542931..4544043)	129.936	0.306703	1.23688	0.473705	0.999981	1
PA14_RS14420	NC_008463	complement(3151011..3151997)	136.253	0.283122	1.21683	0.473954	0.999981	1
PA14_RS05475	NC_008463	complement(1170390..1171112)	141.611	-0.286651	-1.21981	0.47412	0.999981	1
PA14_RS20735	NC_008463	complement(4533871..4535157)	108.358	0.254799	1.19317	0.474608	0.999981	1
PA14_RS14235	NC_008463	3111856..3114267	145.613	-0.404629	-1.32375	0.474652	0.999981	1
PA14_RS02980	NC_008463	complement(634969..637740)	154.973	-0.488538	-1.40302	0.474916	0.999981	1
PA14_RS20875	NC_008463	4562837..4563835	72.5876	-0.290309	-1.2229	0.474957	0.999981	1
PA14_RS12740	NC_008463	complement(2707180..2707950)	131.562	0.28285	1.2166	0.475756	0.999981	1
ada	NC_008463	complement(3312668..3313744)	165.279	0.237643	1.17906	0.475872	0.999981	1
PA14_RS30090	NC_008463	844553..844776	104.79	0.384191	1.30513	0.475995	0.999981	1
purC	NC_008463	complement(4553158..4553868)	82.8459	-0.454541	-1.37035	0.476621	0.999981	1
PA14_RS28770	NC_008463	complement(6292401..6292802)	239.378	-0.25092	-1.18997	0.476883	0.999981	1
PA14_RS14125	NC_008463	3083158..3084411	172.021	0.321714	1.24981	0.477023	0.999981	1
PA14_RS01595	NC_008463	351076..352446	93.1104	-0.232172	-1.1746	0.477116	0.999981	1
astB	NC_008463	complement(4667360..4668706)	141.186	-0.322798	-1.25075	0.47763	0.999981	1
PA14_RS20090	NC_008463	4394703..4397594	87.037	-0.281573	-1.21552	0.477773	0.999981	1
PA14_RS23995	NC_008463	complement(5240388..5240813)	93.9958	-0.347355	-1.27223	0.478208	0.999981	1
PA14_RS20045	NC_008463	4384093..4384821	151.661	0.274828	1.20985	0.478382	0.999981	1
PA14_RS23575	NC_008463	complement(5149438..5149746)	136.227	-0.353776	-1.2779	0.478664	0.999981	1
PA14_RS06185	NC_008463	1311170..1311604	72.7914	-0.385563	-1.30637	0.478909	0.999981	1
PA14_RS19130	NC_008463	complement(4192576..4193007)	155.689	0.309642	1.2394	0.479582	0.999981	1
PA14_RS04895	NC_008463	1046108..1047268	93.71	-0.269538	-1.20542	0.480046	0.999981	1
PA14_RS26675	NC_008463	complement(5814807..5815991)	155.831	-0.289947	-1.2226	0.480048	0.999981	1
PA14_RS14230	NC_008463	3110344..3111702	86.1034	-0.266186	-1.20262	0.480222	0.999981	1
PA14_RS30375	NC_008463	complement(2515797..2516096)	135.796	0.329012	1.25615	0.480237	0.999981	1
PA14_RS15395	NC_008463	complement(3376480..3377496)	117.452	0.306498	1.2367	0.480261	0.999981	1
PA14_RS15895	NC_008463	complement(3487713..3488321)	101.471	0.296924	1.22852	0.480399	0.999981	1
PA14_RS21800	NC_008463	complement(4748020..4748703)	128.513	0.259181	1.1968	0.480404	0.999981	1
PA14_RS06715	NC_008463	1433233..1434057	168.936	0.260883	1.19821	0.480924	0.999981	1
rlmB	NC_008463	complement(5809333..5810079)	155.619	-0.25651	-1.19459	0.48125	0.999981	1
sdhD	NC_008463	complement(3922017..3922385)	33.2489	-0.452778	-1.36867	0.481599	0.999981	1
PA14_RS07255	NC_008463	1550805..1551002	84.8404	-0.444417	-1.36076	0.481756	0.999981	1
PA14_RS05135	NC_008463	1091695..1092411	237.186	-0.320414	-1.24869	0.481816	0.999981	1
PA14_RS22495	NC_008463	4901189..4902088	68.4048	-0.256371	-1.19447	0.482221	0.999981	1
PA14_RS09475	NC_008463	2030647..2031909	17.287	-0.518559	-1.43252	0.482278	0.999981	1
PA14_RS19810	NC_008463	complement(4337557..4338090)	124.39	-0.270925	-1.20658	0.482526	0.999981	1
PA14_RS03180	NC_008463	complement(685467..685781)	80.5619	-0.373258	-1.29527	0.483052	0.999981	1
gcvH_2	NC_008463	complement(6143444..6143833)	101.474	-0.363822	-1.28683	0.483185	0.999981	1
PA14_RS24410	NC_008463	complement(5330966..5331166)	26.411	-0.584063	-1.49906	0.483298	0.999981	1
PA14_RS02170	NC_008463	464831..465196	163.03	-0.36818	-1.29072	0.483331	0.999981	1
PA14_RS06235	NC_008463	1320200..1321234	14.9289	-0.482958	-1.39761	0.483374	0.999981	1
mnmC	NC_008463	complement(1676774..1678738)	167.032	0.349041	1.27371	0.483478	0.999981	1
truB	NC_008463	complement(5597947..5598861)	112.712	-0.265387	-1.20196	0.48349	0.999981	1
PA14_RS12825	NC_008463	2722963..2723370	84.092	-0.377648	-1.29922	0.483741	0.999981	1
PA14_RS15210	NC_008463	complement(3326011..3326940)	146.976	0.281533	1.21549	0.483786	0.999981	1
pdxH_1	NC_008463	complement(806856..807503)	161.475	0.263479	1.20037	0.483837	0.999981	1
PA14_RS27755	NC_008463	6072697..6073470	80.1033	-0.252274	-1.19108	0.483901	0.999981	1
PA14_RS04390	NC_008463	complement(942715..943773)	171.723	0.272032	1.20751	0.484375	0.999981	1
PA14_RS01235	NC_008463	complement(272125..272559)	126.691	-0.362284	-1.28546	0.484377	0.999981	1
PA14_RS01275	NC_008463	279133..279531	23.6752	-0.546344	-1.46038	0.484419	0.999981	1
PA14_RS17670	NC_008463	complement(3874504..3875571)	107.445	-0.242783	-1.18327	0.484459	0.999981	1
PA14_RS03345	NC_008463	713812..714042	13.9143	-0.591301	-1.50661	0.484564	0.999981	1
PA14_RS10460	NC_008463	2251906..2252544	66.6017	-0.425598	-1.34313	0.484873	0.999981	1
PA14_RS24745	NC_008463	5398633..5399121	164.163	-0.348679	-1.27339	0.484986	0.999981	1
PA14_RS30475	NC_008463	2888991..2889110	1.04313	-0.846325	-1.79792	0.485164	0.999981	1
PA14_RS19570	NC_008463	complement(4289371..4291143)	158.407	-0.292726	-1.22495	0.485196	0.999981	1
flgM	NC_008463	complement(1784108..1784431)	241.232	-0.436271	-1.3531	0.485827	0.999981	1
PA14_RS29480	NC_008463	complement(6450947..6452962)	155.487	-0.330734	-1.25765	0.486485	0.999981	1
serC	NC_008463	2017607..2018692	71.5612	-0.248897	-1.1883	0.486643	0.999981	1
PA14_RS31180	NC_008463	661456..661668	984.093	-0.534328	-1.44827	0.487448	0.999981	1
PA14_RS09455	NC_008463	2026291..2026590	31.377	-0.537908	-1.45187	0.487661	0.999981	1
PA14_RS13255	NC_008463	complement(2823512..2823706)	73.8095	-0.479932	-1.39468	0.488038	0.999981	1
PA14_RS18860	NC_008463	complement(4133700..4134770)	37.9228	-0.553198	-1.46733	0.488201	0.999981	1
PA14_RS06600	NC_008463	1409051..1409740	131.415	0.25061	1.18971	0.488412	0.999981	1
PA14_RS07005	NC_008463	1497418..1498053	123.971	-0.329651	-1.25671	0.488543	0.999981	1
PA14_RS24385	NC_008463	complement(5320295..5323549)	82.9	-0.310718	-1.24032	0.488641	0.999981	1
PA14_RS18515	NC_008463	complement(4054930..4057191)	141.286	-0.374212	-1.29613	0.488649	0.999981	1
PA14_RS22240	NC_008463	4844691..4845509	154.67	-0.257734	-1.1956	0.489066	0.999981	1
PA14_RS22270	NC_008463	4851251..4852165	158.98	0.263473	1.20036	0.489204	0.999981	1
tldD	NC_008463	complement(5166046..5167488)	171.291	-0.356699	-1.28049	0.489309	0.999981	1
PA14_RS24935	NC_008463	complement(5444181..5444468)	13.7969	0.415266	1.33354	0.489687	0.999981	1
PA14_RS18955	NC_008463	complement(4158308..4159150)	137.481	0.282678	1.21645	0.489702	0.999981	1
ssb_2	NC_008463	5266303..5266773	39.1939	-0.403432	-1.32265	0.48973	0.999981	1
PA14_RS19870	NC_008463	complement(4349378..4350697)	67.5826	0.284281	1.2178	0.489756	0.999981	1
PA14_RS20200	NC_008463	complement(4424601..4425290)	64.0396	-0.280196	-1.21436	0.490152	0.999981	1
PA14_RS19970	NC_008463	complement(4369305..4370651)	146.101	-0.329258	-1.25637	0.490247	0.999981	1
vgrG	NC_008463	113281..115506	109.534	-0.291685	-1.22407	0.49031	0.999981	1
PA14_RS24715	NC_008463	complement(5393100..5393717)	177.382	-0.30359	-1.23421	0.490326	0.999981	1
PA14_RS12725	NC_008463	complement(2705011..2705649)	139.353	0.287697	1.22069	0.490718	0.999981	1
PA14_RS14220	NC_008463	3108760..3109725	167.258	0.296395	1.22807	0.490741	0.999981	1
PA14_RS10735	NC_008463	2309629..2310255	167.302	0.270473	1.2062	0.490763	0.999981	1
PA14_RS19950	NC_008463	4362225..4363115	130.791	0.276071	1.21089	0.490889	0.999981	1
ssb_1	NC_008463	779681..780178	156.7	-0.296063	-1.22779	0.491064	0.999981	1
PA14_RS14410	NC_008463	complement(3148916..3149791)	125.005	0.271321	1.20691	0.491418	0.999981	1
PA14_RS16150	NC_008463	3551857..3553068	155.677	0.272111	1.20757	0.491808	0.999981	1
PA14_RS23705	NC_008463	complement(5173724..5174329)	162.811	-0.287453	-1.22048	0.492025	0.999981	1
PA14_RS26655	NC_008463	complement(5810076..5812799)	157.429	-0.456964	-1.37265	0.492234	0.999981	1
PA14_RS11805	NC_008463	2505389..2506324	139.387	0.274622	1.20968	0.49265	0.999981	1
fdx	NC_008463	1258782..1259120	49.2755	-0.426812	-1.34426	0.49287	0.999981	1
PA14_RS14480	NC_008463	complement(3164893..3166302)	124.428	0.229065	1.17207	0.493241	0.999981	1
PA14_RS23580	NC_008463	complement(5149743..5150390)	66.9629	-0.365096	-1.28797	0.49337	0.999981	1
typA	NC_008463	complement(6034912..6036729)	88.6654	-0.227585	-1.17087	0.493592	0.999981	1
PA14_RS28350	NC_008463	complement(6206092..6206610)	100.55	-0.279206	-1.21353	0.493733	0.999981	1
PA14_RS18890	NC_008463	complement(4141237..4141794)	30.6021	-0.539303	-1.45327	0.494001	0.999981	1
PA14_RS16215	NC_008463	3565650..3566924	87.7234	-0.2476	-1.18723	0.494308	0.999981	1
PA14_RS12400	NC_008463	complement(2633440..2634108)	100.677	-0.393399	-1.31348	0.494393	0.999981	1
PA14_RS14930	NC_008463	3266853..3267590	108.038	0.261857	1.19902	0.495169	0.999981	1
PA14_RS08755	NC_008463	1888121..1888975	126.588	0.250323	1.18947	0.495402	0.999981	1
PA14_RS04095	NC_008463	complement(870437..871468)	170.721	0.249092	1.18846	0.495457	0.999981	1
PA14_RS13185	NC_008463	complement(2808672..2809898)	187.185	-0.32249	-1.25049	0.495496	0.999981	1
fabZ	NC_008463	1474612..1475052	62.6139	-0.390359	-1.31072	0.495816	0.999981	1
map_1	NC_008463	complement(1462062..1462847)	57.4732	-0.314959	-1.24398	0.495987	0.999981	1
PA14_RS20275	NC_008463	4438152..4438526	97.06	-0.309085	-1.23892	0.496083	0.999981	1
PA14_RS29770	NC_008463	complement(6511570..6512529)	106.123	-0.242459	-1.18301	0.496744	0.999981	1
PA14_RS03825	NC_008463	complement(808376..810259)	348.568	-0.47192	-1.38695	0.496814	0.999981	1
PA14_RS20525	NC_008463	complement(4492050..4494344)	118.169	-0.270688	-1.20638	0.496895	0.999981	1
PA14_RS15010	NC_008463	complement(3285822..3286682)	119.237	-0.276187	-1.21099	0.497046	0.999981	1
PA14_RS10615	NC_008463	2284763..2285985	149.542	0.251418	1.19038	0.49744	0.999981	1
PA14_RS06090	NC_008463	complement(1295421..1296317)	112.8	0.257589	1.19548	0.497487	0.999981	1
PA14_RS24790	NC_008463	5408283..5408660	179.534	0.279446	1.21373	0.497593	0.999981	1
PA14_RS30250	NC_008463	1863075..1865723	77.9546	-0.269803	-1.20564	0.497686	0.999981	1
msuE	NC_008463	3039326..3039886	118.621	0.291515	1.22393	0.49775	0.999981	1
PA14_RS03370	NC_008463	717928..718350	77.4978	-0.304586	-1.23506	0.497937	0.999981	1
PA14_RS25895	NC_008463	5649827..5650576	150.092	0.233199	1.17544	0.49806	0.999981	1
PA14_RS03790	NC_008463	800018..802180	127.595	-0.284232	-1.21776	0.498097	0.999981	1
PA14_RS08810	NC_008463	complement(1898307..1899053)	138.769	-0.354769	-1.27878	0.498519	0.999981	1
tadD	NC_008463	complement(4986832..4987569)	157.637	-0.268188	-1.20429	0.498618	0.999981	1
PA14_RS23000	NC_008463	complement(5031317..5032396)	158.267	0.227569	1.17086	0.498877	0.999981	1
trbB	NC_008463	complement(2686957..2688027)	158.573	0.273619	1.20884	0.498899	0.999981	1
PA14_RS31005	NC_008463	5597451..5597585	0.878811	-0.832311	-1.78054	0.498966	0.999981	1
PA14_RS18020	NC_008463	3949297..3949482	44.2559	-0.57622	-1.49094	0.499029	0.999981	1
PA14_RS25175	NC_008463	5497966..5498925	137.554	0.25044	1.18957	0.499051	0.999981	1
PA14_RS17795	NC_008463	3900268..3901569	133.845	0.258807	1.19649	0.499468	0.999981	1
PA14_RS02930	NC_008463	complement(629307..629981)	167.834	0.258632	1.19634	0.499542	0.999981	1
PA14_RS24620	NC_008463	5372535..5373140	15.2344	-0.439024	-1.35569	0.499794	0.999981	1
PA14_RS04150	NC_008463	complement(883311..884285)	142.84	0.225753	1.16939	0.499834	0.999981	1
PA14_RS24515	NC_008463	5348012..5350435	53.8811	-0.234631	-1.17661	0.499862	0.999981	1
ompQ	NC_008463	complement(2997066..2998490)	119.646	0.253202	1.19185	0.500234	0.999981	1
rlmE	NC_008463	complement(5609829..5610452)	123.817	-0.356333	-1.28017	0.500592	0.999981	1
PA14_RS15205	NC_008463	complement(3325268..3326026)	118.454	0.259635	1.19718	0.501231	0.999981	1
mdcE	NC_008463	231082..231888	208.185	0.253048	1.19172	0.501288	0.999981	1
PA14_RS22305	NC_008463	4855698..4855970	151.027	0.313784	1.24296	0.502282	0.999981	1
PA14_RS24110	NC_008463	5260394..5262133	18.6023	-0.314994	-1.24401	0.502289	0.999981	1
PA14_RS01355	NC_008463	300402..301931	35.7014	-0.335099	-1.26146	0.502393	0.999981	1
rpsI	NC_008463	complement(5128667..5129059)	183.253	-0.518905	-1.43287	0.502477	0.999981	1
fdnG	NC_008463	complement(5669268..5672348)	159.22	-0.491789	-1.40619	0.50257	0.999981	1
PA14_RS03835	NC_008463	complement(810876..812093)	167.793	0.271758	1.20728	0.502591	0.999981	1
PA14_RS06010	NC_008463	complement(1280758..1281606)	219.782	-0.335456	-1.26178	0.502781	0.999981	1
ispE	NC_008463	5509336..5510184	172.636	0.323684	1.25152	0.502835	0.999981	1
PA14_RS02935	NC_008463	complement(630110..630463)	51.9565	-0.378751	-1.30022	0.502837	0.999981	1
ccoN_3	NC_008463	3947245..3948672	79.0454	-0.309493	-1.23927	0.502961	0.999981	1
PA14_RS15900	NC_008463	3488469..3489404	103.47	0.25754	1.19544	0.502978	0.999981	1
PA14_RS13700	NC_008463	complement(2955085..2956296)	64.1368	-0.24565	-1.18563	0.503453	0.999981	1
PA14_RS02045	NC_008463	complement(441918..442241)	57.5165	-0.379936	-1.30128	0.50351	0.999981	1
PA14_RS01360	NC_008463	complement(302683..303804)	29.3543	-0.328381	-1.2556	0.503637	0.999981	1
PA14_RS20955	NC_008463	complement(4580547..4580960)	20.7048	-0.51539	-1.42938	0.503697	0.999981	1
PA14_RS12900	NC_008463	2738366..2740033	131.786	-0.279364	-1.21366	0.504222	0.999981	1
PA14_RS30905	NC_008463	5267285..5267482	8.12035	-0.441394	-1.35792	0.504245	0.999981	1
PA14_RS05500	NC_008463	complement(1174918..1175304)	129.223	0.286627	1.21979	0.504385	0.999981	1
PA14_RS28715	NC_008463	complement(6282490..6283110)	176.319	0.270549	1.20627	0.504442	0.999981	1
PA14_RS16785	NC_008463	3691732..3692229	51.0198	-0.375498	-1.29729	0.504542	0.999981	1
PA14_RS14115	NC_008463	complement(3080972..3081865)	128.489	0.237419	1.17888	0.504937	0.999981	1
PA14_RS16690	NC_008463	complement(3673549..3675414)	80.5204	-0.272481	-1.20788	0.505478	0.999981	1
PA14_RS19435	NC_008463	4256213..4257157	146.152	0.264407	1.20114	0.50571	0.999981	1
der	NC_008463	1267314..1268795	105.63	-0.255312	-1.19359	0.505845	0.999981	1
PA14_RS20690	NC_008463	4524465..4525085	84.9171	-0.293213	-1.22537	0.505958	0.999981	1
PA14_RS27365	NC_008463	complement(5984616..5985416)	55.3952	-0.289004	-1.2218	0.506325	0.999981	1
uvrB	NC_008463	2045728..2047740	77.8786	-0.209952	-1.15665	0.506393	0.999981	1
PA14_RS29485	NC_008463	complement(6452959..6453837)	127.761	-0.253413	-1.19202	0.506499	0.999981	1
brlR	NC_008463	5745174..5745986	110.146	-0.254862	-1.19322	0.506561	0.999981	1
PA14_RS26880	NC_008463	complement(5864030..5864821)	188.425	0.288479	1.22135	0.506567	0.999981	1
PA14_RS20760	NC_008463	complement(4540065..4540982)	104.853	0.269406	1.20531	0.506772	0.999981	1
PA14_RS22860	NC_008463	5004141..5004902	152.083	-0.276404	-1.21117	0.506773	0.999981	1
PA14_RS29615	NC_008463	6480480..6481268	101.74	-0.262324	-1.19941	0.506773	0.999981	1
ispG	NC_008463	1263004..1264113	106.356	-0.244981	-1.18508	0.506819	0.999981	1
PA14_RS16995	NC_008463	complement(3741216..3742163)	106.278	-0.259287	-1.19689	0.50687	0.999981	1
pqqE	NC_008463	complement(3459133..3460278)	112.924	-0.225455	-1.16915	0.506943	0.999981	1
PA14_RS30650	NC_008463	3840223..3840657	29.9307	-0.53256	-1.44649	0.506984	0.999981	1
PA14_RS06875	NC_008463	1467925..1469115	138.527	-0.220403	-1.16506	0.507241	0.999981	1
PA14_RS17335	NC_008463	3798594..3799487	218.128	-0.34092	-1.26656	0.507349	0.999981	1
PA14_RS14680	NC_008463	complement(3215363..3216613)	99.3272	0.266495	1.20288	0.507456	0.999981	1
PA14_RS00060	NC_008463	15208..15474	20.7278	-0.415066	-1.33336	0.50763	0.999981	1
PA14_RS15420	NC_008463	3384617..3386032	134.361	0.249577	1.18886	0.507763	0.999981	1
PA14_RS10805	NC_008463	complement(2323029..2325014)	140.285	0.299248	1.2305	0.507991	0.999981	1
PA14_RS10190	NC_008463	2199364..2199882	83.0705	-0.316697	-1.24548	0.508235	0.999981	1
PA14_RS20900	NC_008463	complement(4568032..4569078)	88.0948	-0.221606	-1.16603	0.508339	0.999981	1
PA14_RS17275	NC_008463	complement(3786710..3787576)	120.727	0.250164	1.18934	0.508382	0.999981	1
mltB_1	NC_008463	1043998..1045020	124.349	-0.270631	-1.20634	0.508384	0.999981	1
PA14_RS15270	NC_008463	complement(3339951..3340853)	127.279	0.279637	1.21389	0.508566	0.999981	1
PA14_RS03100	NC_008463	complement(665301..666593)	97.7908	-0.239892	-1.1809	0.508572	0.999981	1
PA14_RS26490	NC_008463	5774457..5775512	147.068	0.256582	1.19465	0.50872	0.999981	1
PA14_RS14685	NC_008463	complement(3216786..3217799)	109.116	0.24885	1.18826	0.508721	0.999981	1
PA14_RS11815	NC_008463	complement(2507551..2508237)	116.602	0.255373	1.19364	0.508778	0.999981	1
PA14_RS19625	NC_008463	complement(4301961..4302869)	139.625	0.284801	1.21824	0.508854	0.999981	1
PA14_RS26095	NC_008463	complement(5688991..5689209)	154.688	0.309853	1.23958	0.508998	0.999981	1
PA14_RS11910	NC_008463	complement(2526807..2528114)	113.099	0.258514	1.19625	0.509001	0.999981	1
nuoH	NC_008463	complement(2590475..2591470)	74.3915	-0.256369	-1.19447	0.50952	0.999981	1
PA14_RS30160	NC_008463	1342467..1342745	246.408	-0.406617	-1.32557	0.509789	0.999981	1
PA14_RS02695	NC_008463	complement(586475..587653)	133.768	-0.219351	-1.16421	0.509869	0.999981	1
PA14_RS14340	NC_008463	3132610..3133815	110.016	0.262078	1.1992	0.509894	0.999981	1
PA14_RS05965	NC_008463	1271156..1271743	175.267	-0.263104	-1.20006	0.510223	0.999981	1
urtE	NC_008463	5732184..5732882	121.326	0.267116	1.2034	0.510533	0.999981	1
PA14_RS08660	NC_008463	complement(1866762..1867277)	140.895	0.227231	1.17059	0.510555	0.999981	1
PA14_RS14140	NC_008463	complement(3085925..3086083)	29.1218	0.392289	1.31247	0.510589	0.999981	1
PA14_RS10755	NC_008463	2313591..2313950	96.7929	-0.302312	-1.23312	0.51068	0.999981	1
PA14_RS25590	NC_008463	5585606..5587270	78.9344	-0.236413	-1.17806	0.510682	0.999981	1
ftsH	NC_008463	complement(5607711..5609630)	253.228	-0.504165	-1.4183	0.510905	0.999981	1
PA14_RS25005	NC_008463	5465175..5466146	141.608	0.245952	1.18587	0.510992	0.999981	1
sppA	NC_008463	2238658..2239638	56.8611	-0.300562	-1.23162	0.511352	0.999981	1
antC	NC_008463	complement(2794984..2796006)	118.875	0.280199	1.21436	0.511426	0.999981	1
PA14_RS30020	NC_008463	506662..506877	107.091	0.379364	1.30077	0.5115	0.999981	1
PA14_RS13380	NC_008463	2865777..2866205	13.1828	0.429115	1.34641	0.511724	0.999981	1
PA14_RS09220	NC_008463	complement(1976668..1978005)	135.152	0.251536	1.19047	0.511984	0.999981	1
PA14_RS09080	NC_008463	complement(1952350..1954182)	96.4618	-0.231858	-1.17435	0.512236	0.999981	1
PA14_RS07400	NC_008463	complement(1584016..1585119)	119.058	0.265534	1.20208	0.512738	0.999981	1
PA14_RS01750	NC_008463	complement(384875..385207)	189.955	-0.37509	-1.29692	0.512886	0.999981	1
PA14_RS10680	NC_008463	2296952..2297545	147.802	0.263094	1.20005	0.512945	0.999981	1
PA14_RS16430	NC_008463	3619542..3619763	126.144	0.328553	1.25575	0.513018	0.999981	1
PA14_RS19565	NC_008463	4286772..4289348	151.024	-0.400634	-1.32009	0.513043	0.999981	1
PA14_RS30575	NC_008463	complement(3364646..3364834)	29.3697	0.395289	1.31521	0.513095	0.999981	1
PA14_RS24405	NC_008463	5328614..5330095	28.3976	-0.319508	-1.24791	0.513151	0.999981	1
PA14_RS06125	NC_008463	1303815..1304036	37.4416	-0.387783	-1.30838	0.513631	0.999981	1
PA14_RS10835	NC_008463	2331804..2332400	96.8944	-0.282745	-1.21651	0.513681	0.999981	1
PA14_RS06615	NC_008463	1413158..1414201	148.952	-0.261686	-1.19888	0.513874	0.999981	1
PA14_RS15850	NC_008463	3482675..3482914	72.6906	-0.473983	-1.38894	0.513972	0.999981	1
PA14_RS24880	NC_008463	complement(5434538..5434918)	147.862	-0.289987	-1.22263	0.514005	0.999981	1
PA14_RS29760	NC_008463	complement(6509076..6509474)	166.358	0.26987	1.2057	0.514183	0.999981	1
PA14_RS25535	NC_008463	complement(5572952..5574124)	184.431	-0.317684	-1.24633	0.514208	0.999981	1
bfr_2	NC_008463	complement(1607376..1607852)	250.382	-0.5066	-1.4207	0.514399	0.999981	1
PA14_RS18685	NC_008463	complement(4093734..4094345)	128.535	0.238373	1.17966	0.514549	0.999981	1
acs_2	NC_008463	5587464..5589401	102.998	-0.254349	-1.1928	0.514627	0.999981	1
PA14_RS04385	NC_008463	complement(941975..942700)	174.499	0.264141	1.20092	0.514698	0.999981	1
PA14_RS11025	NC_008463	complement(2366071..2367090)	118.903	0.273605	1.20883	0.514721	0.999981	1
PA14_RS03840	NC_008463	complement(812129..812617)	22.7886	0.447968	1.36412	0.514879	0.999981	1
PA14_RS07305	NC_008463	1560404..1561324	148.028	0.22707	1.17046	0.51538	0.999981	1
modC	NC_008463	3611457..3612542	138.157	-0.261318	-1.19857	0.515578	0.999981	1
PA14_RS14315	NC_008463	complement(3128598..3128975)	107.257	-0.341686	-1.26724	0.515606	0.999981	1
ureG	NC_008463	5759803..5760417	107.963	0.264898	1.20155	0.516039	0.999981	1
groL	NC_008463	complement(5079035..5080678)	234.855	-0.457013	-1.3727	0.51636	0.999981	1
PA14_RS19585	NC_008463	4292802..4293686	132.049	0.265401	1.20197	0.516425	0.999981	1
PA14_RS15050	NC_008463	complement(3291942..3293306)	126.621	0.216454	1.16187	0.516519	0.999981	1
PA14_RS18375	NC_008463	complement(4031588..4032688)	146.903	0.266843	1.20317	0.516685	0.999981	1
PA14_RS12695	NC_008463	complement(2699666..2700661)	48.6167	-0.299459	-1.23068	0.51671	0.999981	1
rplK	NC_008463	743709..744140	147.167	-0.409492	-1.32822	0.516755	0.999981	1
minE	NC_008463	complement(1914545..1914799)	49.9949	-0.577049	-1.49179	0.516759	0.999981	1
PA14_RS24125	NC_008463	5264513..5264752	3.05959	-0.47825	-1.39305	0.517008	0.999981	1
PA14_RS22550	NC_008463	complement(4912050..4912796)	167.951	0.285025	1.21843	0.517212	0.999981	1
PA14_RS02185	NC_008463	467977..468852	124.315	-0.240682	-1.18155	0.51727	0.999981	1
PA14_RS18305	NC_008463	4014866..4015756	97.9276	0.263943	1.20076	0.517415	0.999981	1
arnF	NC_008463	complement(1570836..1571249)	155.313	0.266462	1.20285	0.517454	0.999981	1
PA14_RS03295	NC_008463	702733..703080	94.9981	-0.292656	-1.22489	0.517472	0.999981	1
trbL_2	NC_008463	complement(2681412..2682782)	94.3262	0.267427	1.20366	0.517573	0.999981	1
PA14_RS19450	NC_008463	4258499..4259752	148.349	0.268713	1.20473	0.517775	0.999981	1
PA14_RS04940	NC_008463	complement(1053401..1053553)	32.4727	0.432708	1.34977	0.518084	0.999981	1
PA14_RS16630	NC_008463	3660051..3660440	99.4338	-0.306712	-1.23689	0.518309	0.999981	1
rpsB	NC_008463	1463112..1463852	116.198	-0.344693	-1.26988	0.518499	0.999981	1
PA14_RS29235	NC_008463	6395062..6396528	155.323	-0.262027	-1.19916	0.518576	0.999981	1
PA14_RS14505	NC_008463	complement(3171372..3172559)	113.061	0.248979	1.18837	0.518713	0.999981	1
greB	NC_008463	complement(2356352..2356858)	107.873	0.277995	1.21251	0.518744	0.999981	1
PA14_RS19740	NC_008463	4324016..4324975	145.321	0.2436	1.18394	0.518769	0.999981	1
PA14_RS03340	NC_008463	713513..713815	13.9132	-0.423469	-1.34115	0.519028	0.999981	1
PA14_RS08670	NC_008463	1868892..1869503	92.0285	-0.276157	-1.21097	0.519149	0.999981	1
PA14_RS00930	NC_008463	205932..206684	169.878	0.266625	1.20299	0.519155	0.999981	1
PA14_RS16505	NC_008463	complement(3635728..3636090)	47.0256	-0.408443	-1.32725	0.519358	0.999981	1
PA14_RS07170	NC_008463	1532483..1533280	122.597	0.289445	1.22217	0.519528	0.999981	1
PA14_RS09015	NC_008463	complement(1939714..1941291)	18.7104	-0.457852	-1.3735	0.51963	0.999981	1
PA14_RS10335	NC_008463	2229211..2229651	71.2271	-0.29369	-1.22577	0.519943	0.999981	1
PA14_RS03890	NC_008463	824984..826024	147.969	-0.228633	-1.17172	0.519997	0.999981	1
PA14_RS10590	NC_008463	complement(2279668..2280846)	164.09	0.276786	1.21149	0.519999	0.999981	1
PA14_RS17820	NC_008463	complement(3906090..3907319)	132.428	0.245894	1.18583	0.520038	0.999981	1
PA14_RS08020	NC_008463	1725533..1727323	151.75	0.307689	1.23772	0.520055	0.999981	1
PA14_RS14800	NC_008463	complement(3239146..3240360)	149.075	0.207428	1.15463	0.520134	0.999981	1
PA14_RS13990	NC_008463	complement(3051282..3052517)	131.267	0.258963	1.19662	0.520338	0.999981	1
PA14_RS18960	NC_008463	complement(4159147..4159887)	85.9976	0.255977	1.19414	0.520684	0.999981	1
rpmC	NC_008463	763700..763891	24.5432	-0.484138	-1.39875	0.520689	0.999981	1
PA14_RS10995	NC_008463	complement(2362217..2362468)	2941.39	-0.642579	-1.56112	0.520855	0.999981	1
PA14_RS17180	NC_008463	complement(3772204..3773502)	122.945	0.275172	1.21014	0.521005	0.999981	1
PA14_RS30095	NC_008463	complement(898269..898562)	18.9982	-0.416516	-1.3347	0.521358	0.999981	1
PA14_RS27205	NC_008463	complement(5951039..5952103)	118.549	-0.348324	-1.27308	0.521521	0.999981	1
yedE	NC_008463	complement(1490681..1491907)	115.844	0.24954	1.18883	0.521525	0.999981	1
PA14_RS13985	NC_008463	complement(3050054..3051271)	150.174	0.25122	1.19021	0.521576	0.999981	1
PA14_RS16275	NC_008463	3578194..3578745	144.876	0.249067	1.18844	0.521598	0.999981	1
PA14_RS30395	NC_008463	complement(2703152..2703607)	114.911	0.306874	1.23702	0.52165	0.999981	1
PA14_RS10855	NC_008463	2335105..2336016	109.627	0.243194	1.18361	0.52167	0.999981	1
sbrI	NC_008463	2318037..2318621	153.036	-0.299632	-1.23083	0.521734	0.999981	1
thiL	NC_008463	992856..993824	185.18	0.224944	1.16873	0.521795	0.999981	1
fliN	NC_008463	complement(4070205..4070678)	130.285	-0.274546	-1.20961	0.522	0.999981	1
PA14_RS14725	NC_008463	3225300..3226106	65.7602	-0.25928	-1.19688	0.522316	0.999981	1
PA14_RS14625	NC_008463	complement(3200932..3202104)	100.872	0.278825	1.21321	0.522322	0.999981	1
PA14_RS23980	NC_008463	complement(5238920..5239129)	102.576	-0.357873	-1.28154	0.522453	0.999981	1
PA14_RS19975	NC_008463	complement(4370648..4371325)	173.547	-0.365746	-1.28855	0.522883	0.999981	1
PA14_RS14490	NC_008463	complement(3167743..3168846)	125.891	0.217998	1.16312	0.522909	0.999981	1
PA14_RS21585	NC_008463	4699443..4700642	169.451	-0.282611	-1.21639	0.523018	0.999981	1
PA14_RS18675	NC_008463	complement(4091629..4093245)	143.274	0.285863	1.21914	0.523179	0.999981	1
PA14_RS21545	NC_008463	complement(4690267..4691094)	156.991	0.260973	1.19829	0.523357	0.999981	1
PA14_RS17970	NC_008463	3935985..3937349	126.449	0.248581	1.18804	0.523716	0.999981	1
PA14_RS19375	NC_008463	complement(4242735..4243319)	132.051	0.248967	1.18836	0.523968	0.999981	1
PA14_RS24785	NC_008463	5407156..5408181	162.329	0.243729	1.18405	0.524155	0.999981	1
ruvA	NC_008463	complement(4599257..4599862)	42.5142	-0.296767	-1.22839	0.524576	0.999981	1
PA14_RS24170	NC_008463	5275627..5276820	6.43959	-0.393352	-1.31344	0.524814	0.999981	1
rpsR	NC_008463	complement(5808435..5808665)	28.202	-0.443536	-1.35993	0.52536	0.999981	1
PA14_RS10115	NC_008463	2179926..2181506	143.151	0.28184	1.21574	0.525962	0.999981	1
mdoH	NC_008463	complement(5985654..5988239)	156.576	-0.412662	-1.33114	0.526035	0.999981	1
PA14_RS11030	NC_008463	2367128..2367877	129.882	0.253477	1.19208	0.526127	0.999981	1
PA14_RS19675	NC_008463	complement(4309921..4310961)	105.619	0.232256	1.17467	0.526267	0.999981	1
PA14_RS14120	NC_008463	3081983..3083158	132.592	0.281653	1.21559	0.526396	0.999981	1
PA14_RS23790	NC_008463	5194106..5194816	288.482	-0.365455	-1.28829	0.526757	0.999981	1
PA14_RS09605	NC_008463	complement(2059615..2060943)	131.766	0.229087	1.17209	0.526867	0.999981	1
PA14_RS15245	NC_008463	complement(3333351..3334634)	117.471	0.257346	1.19528	0.526929	0.999981	1
PA14_RS18120	NC_008463	3967658..3968545	89.1639	0.255648	1.19387	0.527283	0.999981	1
PA14_RS25460	NC_008463	complement(5557967..5558950)	136.487	0.253397	1.19201	0.527505	0.999981	1
PA14_RS07165	NC_008463	1531236..1532423	137.57	0.260894	1.19822	0.527671	0.999981	1
PA14_RS04555	NC_008463	complement(980731..981087)	133.438	-0.271685	-1.20722	0.52768	0.999981	1
PA14_RS17225	NC_008463	complement(3779963..3781135)	104.326	0.237701	1.17911	0.527809	0.999981	1
PA14_RS15335	NC_008463	complement(3356866..3359460)	127.495	-0.342354	-1.26782	0.5281	0.999981	1
PA14_RS04360	NC_008463	complement(935422..936666)	126.005	-0.229876	-1.17273	0.528474	0.999981	1
PA14_RS00960	NC_008463	213891..214616	152.32	0.2542	1.19267	0.528584	0.999981	1
PA14_RS16780	NC_008463	complement(3689939..3691609)	64.7639	-0.238005	-1.17936	0.528735	0.999981	1
PA14_RS21010	NC_008463	4588997..4589455	8.07977	-0.433689	-1.35068	0.528736	0.999981	1
muiA	NC_008463	4021687..4023342	127.831	0.253216	1.19186	0.529065	0.999981	1
PA14_RS03740	NC_008463	complement(780267..781697)	167.757	-0.249885	-1.18911	0.529591	0.999981	1
PA14_RS27495	NC_008463	complement(6019106..6020128)	147.392	-0.250134	-1.18932	0.529601	0.999981	1
PA14_RS01370	NC_008463	complement(304673..305701)	19.9135	-0.357972	-1.28162	0.529746	0.999981	1
PA14_RS15250	NC_008463	complement(3334631..3335710)	131.092	0.262886	1.19988	0.529791	0.999981	1
PA14_RS24115	NC_008463	5262161..5262928	24.2566	-0.359709	-1.28317	0.529894	0.999981	1
PA14_RS26085	NC_008463	complement(5685179..5685955)	177.455	0.254476	1.1929	0.529985	0.999981	1
PA14_RS26295	NC_008463	5734582..5735100	147.216	0.260445	1.19785	0.529989	0.999981	1
PA14_RS13930	NC_008463	3038777..3039166	125.294	0.274074	1.20922	0.530018	0.999981	1
PA14_RS21595	NC_008463	complement(4701912..4702325)	114.557	-0.252342	-1.19114	0.530323	0.999981	1
recO	NC_008463	complement(4816867..4817568)	133.813	0.260496	1.19789	0.530499	0.999981	1
efp	NC_008463	2364303..2364869	78.2185	-0.387653	-1.30826	0.530749	0.999981	1
PA14_RS13945	NC_008463	3041071..3042255	139.581	0.257212	1.19517	0.530953	0.999981	1
tagH_2	NC_008463	complement(3818469..3819662)	131.071	-0.218028	-1.16314	0.53096	0.999981	1
PA14_RS23690	NC_008463	complement(5167491..5168339)	285.655	-0.347798	-1.27262	0.53102	0.999981	1
PA14_RS05595	NC_008463	1196245..1197924	24.0027	-0.305265	-1.23565	0.531066	0.999981	1
PA14_RS07890	NC_008463	1698901..1699587	120.801	0.257639	1.19552	0.531112	0.999981	1
PA14_RS21520	NC_008463	complement(4685179..4686006)	141.835	0.260865	1.1982	0.531301	0.999981	1
PA14_RS00545	NC_008463	128030..128584	97.9428	-0.251	-1.19003	0.53156	0.999981	1
PA14_RS15220	NC_008463	3328573..3329607	117.092	0.237579	1.17901	0.531682	0.999981	1
urtC	NC_008463	5730114..5731193	135.4	0.257996	1.19582	0.531861	0.999981	1
PA14_RS26535	NC_008463	complement(5783356..5784480)	118.174	-0.226249	-1.16979	0.53192	0.999981	1
PA14_RS15815	NC_008463	3470319..3471182	161.619	0.20129	1.14973	0.531964	0.999981	1
PA14_RS14830	NC_008463	3246017..3246607	173.508	-0.272733	-1.20809	0.531995	0.999981	1
thrS	NC_008463	2467219..2469141	76.9705	-0.249108	-1.18847	0.532248	0.999981	1
PA14_RS01465	NC_008463	complement(322033..323247)	179.07	0.265277	1.20187	0.532298	0.999981	1
PA14_RS01550	NC_008463	339852..340823	113.614	-0.248677	-1.18812	0.532344	0.999981	1
PA14_RS12760	NC_008463	complement(2710672..2710881)	83.0511	0.400465	1.31993	0.532462	0.999981	1
PA14_RS08550	NC_008463	1840369..1840677	332.012	-0.270488	-1.20622	0.532658	0.999981	1
pyrH	NC_008463	1465051..1465788	90.1378	-0.249168	-1.18852	0.532752	0.999981	1
dprA	NC_008463	22893..23981	195.765	0.278042	1.21255	0.532754	0.999981	1
PA14_RS12655	NC_008463	complement(2690722..2691000)	148.95	-0.404047	-1.32321	0.53296	0.999981	1
PA14_RS17915	NC_008463	3926483..3926824	23.3724	-0.363543	-1.28658	0.533271	0.999981	1
PA14_RS25025	NC_008463	5469860..5470303	43.2913	-0.350842	-1.2753	0.533338	0.999981	1
PA14_RS13065	NC_008463	complement(2781439..2782857)	109.849	0.235327	1.17717	0.533351	0.999981	1
PA14_RS08510	NC_008463	complement(1828780..1829613)	150.491	0.256944	1.19494	0.533474	0.999981	1
PA14_RS14825	NC_008463	complement(3243835..3245934)	126.75	-0.262306	-1.19939	0.533767	0.999981	1
PA14_RS24065	NC_008463	5255897..5256121	13.3294	-0.415283	-1.33356	0.534038	0.999981	1
PA14_RS18320	NC_008463	4019120..4020034	143.167	0.26225	1.19935	0.534083	0.999981	1
trmD	NC_008463	1361846..1362604	57.4523	-0.291278	-1.22372	0.534087	0.999981	1
PA14_RS11760	NC_008463	complement(2492593..2493942)	168.646	0.258678	1.19638	0.534303	0.999981	1
PA14_RS12055	NC_008463	2561398..2561988	79.1448	0.29686	1.22847	0.53432	0.999981	1
moaA_1	NC_008463	1191307..1192296	138.815	0.211899	1.15821	0.534439	0.999981	1
PA14_RS20125	NC_008463	4409608..4411098	136.522	0.291527	1.22394	0.534447	0.999981	1
PA14_RS30590	NC_008463	3507877..3508107	69.1587	-0.478737	-1.39352	0.534575	0.999981	1
PA14_RS18725	NC_008463	4103096..4104478	124.801	0.217124	1.16241	0.53469	0.999981	1
pnp	NC_008463	complement(5595303..5597408)	91.6655	-0.26094	-1.19826	0.534747	0.999981	1
PA14_RS14080	NC_008463	complement(3072186..3073445)	136.887	0.239511	1.18059	0.53497	0.999981	1
mexH	NC_008463	complement(819408..820520)	192.741	-0.279447	-1.21373	0.53499	0.999981	1
PA14_RS19605	NC_008463	complement(4298169..4298951)	139.861	0.230162	1.17297	0.535022	0.999981	1
PA14_RS30975	NC_008463	complement(5353510..5354049)	11.9133	-0.507696	-1.42178	0.53506	0.999981	1
rpmI	NC_008463	2469754..2469948	77.3864	-0.473697	-1.38866	0.535339	0.999981	1
PA14_RS21860	NC_008463	4761706..4761978	137.079	0.286414	1.2196	0.535386	0.999981	1
PA14_RS00650	NC_008463	143458..143799	22.2078	-0.387849	-1.30844	0.535797	0.999981	1
cobA_1	NC_008463	complement(582560..583399)	158.977	-0.220656	-1.16526	0.535827	0.999981	1
PA14_RS21435	NC_008463	complement(4667056..4667346)	67.8665	-0.358068	-1.28171	0.535887	0.999981	1
PA14_RS05755	NC_008463	complement(1227836..1228813)	114.387	-0.233338	-1.17555	0.536137	0.999981	1
bioC	NC_008463	572694..573518	169.413	0.226577	1.17006	0.536333	0.999981	1
PA14_RS30710	NC_008463	complement(4141826..4142251)	67.6733	-0.509064	-1.42313	0.536347	0.999981	1
PA14_RS22735	NC_008463	complement(4972993..4973883)	107.364	0.261046	1.19835	0.53643	0.999981	1
tolB	NC_008463	complement(4594188..4595486)	97.1017	-0.310059	-1.23976	0.536606	0.999981	1
PA14_RS13615	NC_008463	complement(2939449..2940867)	99.0735	0.24319	1.18361	0.536851	0.999981	1
iscS	NC_008463	1254357..1255571	108.744	-0.233486	-1.17567	0.537187	0.999981	1
PA14_RS10830	NC_008463	complement(2329721..2331523)	125.653	0.258957	1.19661	0.537326	0.999981	1
PA14_RS26285	NC_008463	5733427..5734269	170.264	0.262621	1.19966	0.537402	0.999981	1
dnaK	NC_008463	complement(5619127..5621040)	172.093	-0.372601	-1.29469	0.537427	0.999981	1
PA14_RS09890	NC_008463	complement(2126240..2126734)	154.784	0.253828	1.19237	0.537532	0.999981	1
PA14_RS12355	NC_008463	2625768..2627093	100.2	-0.210974	-1.15747	0.537555	0.999981	1
PA14_RS26920	NC_008463	5874570..5875169	118.089	0.242897	1.18337	0.537848	0.999981	1
PA14_RS14470	NC_008463	complement(3161822..3163555)	138.633	0.264537	1.20125	0.537873	0.999981	1
PA14_RS20015	NC_008463	complement(4376844..4378040)	160.04	-0.291865	-1.22422	0.538499	0.999981	1
PA14_RS29575	NC_008463	6471293..6472150	156.287	0.233433	1.17563	0.538511	0.999981	1
PA14_RS16465	NC_008463	3625200..3626369	118.029	0.249423	1.18873	0.538632	0.999981	1
PA14_RS18080	NC_008463	complement(3961006..3961473)	113.916	-0.306954	-1.23709	0.538852	0.999981	1
PA14_RS16835	NC_008463	3702898..3704109	122.688	0.254517	1.19294	0.539008	0.999981	1
PA14_RS30670	NC_008463	complement(3954074..3954208)	0.458177	0.974977	1.96561	0.53912	0.999981	1
PA14_RS10695	NC_008463	complement(2299560..2300531)	134.41	0.231087	1.17372	0.539151	0.999981	1
PA14_RS04325	NC_008463	complement(923965..925350)	119.745	-0.215137	-1.16081	0.539281	0.999981	1
PA14_RS01205	NC_008463	complement(266282..267136)	153.894	0.244894	1.18501	0.53952	0.999981	1
PA14_RS17295	NC_008463	3790665..3791594	118.399	0.231413	1.17398	0.53954	0.999981	1
PA14_RS04530	NC_008463	975501..976991	113.109	0.228699	1.17178	0.539568	0.999981	1
PA14_RS04535	NC_008463	976966..977544	123.923	0.247869	1.18745	0.539573	0.999981	1
PA14_RS19080	NC_008463	4180443..4181177	88.2307	-0.23472	-1.17668	0.539688	0.999981	1
fabF_2	NC_008463	4137111..4138379	153.553	0.239715	1.18076	0.539792	0.999981	1
leuB	NC_008463	2066538..2067620	92.0594	-0.23693	-1.17848	0.539804	0.999981	1
PA14_RS22000	NC_008463	4790936..4791751	126.011	0.256045	1.1942	0.539809	0.999981	1
PA14_RS05710	NC_008463	complement(1220135..1221127)	112.422	0.214975	1.16068	0.539903	0.999981	1
PA14_RS17495	NC_008463	3831886..3832404	58.4511	-0.301764	-1.23265	0.540166	0.999981	1
PA14_RS09530	NC_008463	complement(2049293..2050360)	106.68	0.221826	1.16621	0.54025	0.999981	1
PA14_RS28425	NC_008463	complement(6219164..6220333)	162.597	0.246013	1.18593	0.540378	0.999981	1
prfH	NC_008463	complement(6431866..6432480)	176.269	0.258065	1.19587	0.54047	0.999981	1
PA14_RS15070	NC_008463	complement(3295557..3296918)	118.4	0.256082	1.19423	0.540539	0.999981	1
PA14_RS19455	NC_008463	complement(4259749..4260651)	156.891	0.269048	1.20501	0.540833	0.999981	1
PA14_RS03440	NC_008463	complement(729719..731062)	81.534	-0.270568	-1.20628	0.540863	0.999981	1
speD_2	NC_008463	5633510..5633992	123.819	-0.279338	-1.21364	0.54087	0.999981	1
PA14_RS29985	NC_008463	complement(301886..302620)	10.3286	-0.406305	-1.32529	0.541285	0.999981	1
PA14_RS19445	NC_008463	4258266..4258502	124.524	0.312254	1.24165	0.541414	0.999981	1
PA14_RS24925	NC_008463	complement(5442038..5442589)	129.911	0.238231	1.17955	0.541464	0.999981	1
PA14_RS17555	NC_008463	3848759..3850480	98.7823	0.210638	1.1572	0.541823	0.999981	1
PA14_RS10645	NC_008463	complement(2289932..2290717)	109.252	0.26165	1.19885	0.541844	0.999981	1
PA14_RS01375	NC_008463	complement(305950..306903)	24.5539	-0.337888	-1.26391	0.542193	0.999981	1
PA14_RS08580	NC_008463	complement(1845111..1846286)	133.799	0.208781	1.15571	0.542205	0.999981	1
PA14_RS23460	NC_008463	complement(5125831..5126613)	72.8906	-0.279691	-1.21394	0.542406	0.999981	1
PA14_RS17835	NC_008463	3908445..3908681	618.033	-0.476096	-1.39097	0.542754	0.999981	1
fnr	NC_008463	3961719..3962453	95.563	-0.309141	-1.23897	0.542785	0.999981	1
PA14_RS11800	NC_008463	2504847..2505386	98.3815	0.258804	1.19649	0.542787	0.999981	1
PA14_RS30230	NC_008463	complement(1837048..1837248)	111.988	0.342777	1.2682	0.543205	0.999981	1
PA14_RS11725	NC_008463	2479279..2480274	28.4234	-0.342755	-1.26818	0.543332	0.999981	1
PA14_RS22275	NC_008463	complement(4852169..4852357)	49.5605	-0.35598	-1.27985	0.543847	0.999981	1
lhpB	NC_008463	4257154..4258269	141.569	0.267943	1.20409	0.543904	0.999981	1
PA14_RS07180	NC_008463	1534832..1536037	156.963	0.253606	1.19218	0.543972	0.999981	1
PA14_RS08480	NC_008463	complement(1822786..1823700)	139.119	0.237827	1.17921	0.544009	0.999981	1
PA14_RS19215	NC_008463	4211367..4212278	122.139	0.213174	1.15924	0.544087	0.999981	1
PA14_RS12240	NC_008463	complement(2599727..2600281)	86.6165	0.263854	1.20068	0.544188	0.999981	1
PA14_RS00510	NC_008463	119248..120168	75.3277	-0.212928	-1.15904	0.54427	0.999981	1
PA14_RS29445	NC_008463	6444651..6444845	49.7936	-0.38845	-1.30899	0.544282	0.999981	1
PA14_RS07925	NC_008463	complement(1704093..1705499)	151.48	0.265263	1.20186	0.544514	0.999981	1
PA14_RS18310	NC_008463	4016053..4017318	115.869	0.272143	1.2076	0.544549	0.999981	1
gspH_1	NC_008463	2088051..2088569	117.178	-0.236259	-1.17793	0.544643	0.999981	1
mexM	NC_008463	complement(4080259..4081416)	124.385	0.232971	1.17525	0.544711	0.999981	1
PA14_RS20810	NC_008463	4550803..4551603	130.335	0.193951	1.14389	0.544718	0.999981	1
dusA	NC_008463	complement(2420753..2421751)	99.0719	0.213639	1.15961	0.544842	0.999981	1
PA14_RS31240	NC_008463	2004767..2004937	12.5285	0.392265	1.31245	0.544903	0.999981	1
PA14_RS15915	NC_008463	3491319..3491894	89.7821	0.25492	1.19327	0.54493	0.999981	1
cdiI	NC_008463	2866913..2867281	11.5621	0.49509	1.40941	0.545144	0.999981	1
PA14_RS19460	NC_008463	4260751..4261617	155.319	0.221857	1.16623	0.545217	0.999981	1
PA14_RS19735	NC_008463	4322421..4324019	130.421	0.268866	1.20486	0.545371	0.999981	1
PA14_RS01030	NC_008463	229047..229928	206.319	0.23233	1.17473	0.545418	0.999981	1
PA14_RS14075	NC_008463	complement(3070920..3072155)	136.575	0.231774	1.17428	0.545423	0.999981	1
PA14_RS30890	NC_008463	complement(5233511..5234050)	172.574	-0.471424	-1.38648	0.545445	0.999981	1
PA14_RS05115	NC_008463	complement(1088521..1088955)	176.931	-0.259751	-1.19727	0.545588	0.999981	1
PA14_RS03845	NC_008463	complement(812647..813135)	88.6018	0.278657	1.21307	0.545986	0.999981	1
PA14_RS25055	NC_008463	complement(5476364..5476627)	150.159	-0.324865	-1.25255	0.545991	0.999981	1
PA14_RS12705	NC_008463	complement(2701170..2703155)	129.719	0.286143	1.21938	0.546258	0.999981	1
PA14_RS10040	NC_008463	2165841..2167223	79.2743	0.23939	1.18049	0.546363	0.999981	1
PA14_RS27425	NC_008463	complement(5999498..6001735)	112.361	-0.229109	-1.17211	0.546662	0.999981	1
PA14_RS30730	NC_008463	complement(4189987..4190187)	91.0114	0.386559	1.30727	0.547089	0.999981	1
PA14_RS15015	NC_008463	complement(3286708..3287226)	137.696	0.245838	1.18578	0.547198	0.999981	1
dksA_1	NC_008463	5574317..5574763	274.215	-0.408754	-1.32754	0.547276	0.999981	1
PA14_RS27005	NC_008463	complement(5893317..5894453)	143.039	-0.201092	-1.14957	0.547795	0.999981	1
PA14_RS10065	NC_008463	2171419..2171976	104.745	0.249448	1.18875	0.547866	0.999981	1
PA14_RS06450	NC_008463	complement(1371277..1372497)	106.123	-0.199429	-1.14824	0.547917	0.999981	1
PA14_RS15265	NC_008463	complement(3339298..3339954)	122.454	0.248561	1.18802	0.54815	0.999981	1
glgX	NC_008463	3261934..3264084	108.24	0.226179	1.16973	0.548252	0.999981	1
PA14_RS19580	NC_008463	4291948..4292745	137.663	0.234538	1.17653	0.548256	0.999981	1
PA14_RS06070	NC_008463	complement(1291296..1292204)	163.827	0.236822	1.17839	0.548362	0.999981	1
PA14_RS14660	NC_008463	complement(3209914..3211497)	127.656	0.267555	1.20377	0.548459	0.999981	1
PA14_RS30035	NC_008463	542649..542834	34.0803	-0.380722	-1.30199	0.548607	0.999981	1
folP	NC_008463	complement(5606850..5607701)	104.091	-0.232915	-1.17521	0.549073	0.999981	1
PA14_RS23385	NC_008463	complement(5110888..5112234)	151.096	-0.261604	-1.19881	0.549276	0.999981	1
PA14_RS16370	NC_008463	complement(3605156..3607432)	106.785	0.254268	1.19273	0.549445	0.999981	1
PA14_RS14275	NC_008463	complement(3121898..3122326)	54.7236	-0.299999	-1.23114	0.549515	0.999981	1
PA14_RS04475	NC_008463	961011..961751	141.508	0.257416	1.19534	0.549592	0.999981	1
PA14_RS30320	NC_008463	2236457..2236681	91.4549	-0.451209	-1.36719	0.549915	0.999981	1
tagF	NC_008463	complement(88489..89169)	171.836	0.247634	1.18726	0.550074	0.999981	1
PA14_RS25920	NC_008463	5653351..5653728	162.219	0.269398	1.2053	0.550209	0.999981	1
PA14_RS02270	NC_008463	complement(494807..495877)	79.5628	-0.228173	-1.17135	0.550249	0.999981	1
PA14_RS18070	NC_008463	3958764..3959447	131.025	0.214715	1.16047	0.550357	0.999981	1
PA14_RS26790	NC_008463	5842015..5842551	120.797	0.250209	1.18938	0.550595	0.999981	1
PA14_RS09800	NC_008463	complement(2100240..2101205)	152.463	-0.22309	-1.16723	0.550732	0.999981	1
ssuD_1	NC_008463	1690298..1691446	129.026	0.245711	1.18568	0.550813	0.999981	1
PA14_RS30040	NC_008463	complement(569060..569302)	4.9688	-0.532631	-1.44657	0.550879	0.999981	1
PA14_RS09205	NC_008463	1975171..1975542	133.766	0.272047	1.20752	0.550906	0.999981	1
PA14_RS29500	NC_008463	complement(6455307..6455600)	168.949	-0.304485	-1.23498	0.55096	0.999981	1
PA14_RS16820	NC_008463	3699817..3701025	118.88	0.262386	1.19946	0.551136	0.999981	1
cobT	NC_008463	complement(4243316..4244371)	168.779	0.205292	1.15292	0.551316	0.999981	1
PA14_RS11375	NC_008463	complement(2426933..2428012)	140.104	0.235272	1.17713	0.551403	0.999981	1
PA14_RS22150	NC_008463	complement(4826072..4826653)	944.223	-0.561117	-1.47541	0.551432	0.999981	1
PA14_RS04155	NC_008463	complement(884308..885348)	169.017	0.22996	1.1728	0.5517	0.999981	1
tssM_2	NC_008463	complement(3812214..3815741)	103.741	-0.326017	-1.25355	0.552171	0.999981	1
PA14_RS17045	NC_008463	3747376..3747615	124.179	0.269297	1.20522	0.552471	0.999981	1
PA14_RS28115	NC_008463	complement(6152213..6152695)	131.896	-0.236992	-1.17853	0.552774	0.999981	1
PA14_RS02480	NC_008463	complement(545340..546311)	172.625	0.212118	1.15839	0.552846	0.999981	1
PA14_RS27640	NC_008463	6052158..6052976	144.083	0.24638	1.18623	0.553163	0.999981	1
PA14_RS00925	NC_008463	complement(204880..205815)	144.744	0.193234	1.14332	0.553297	0.999981	1
PA14_RS26485	NC_008463	complement(5772744..5774078)	159.654	0.272561	1.20795	0.553457	0.999981	1
hutU	NC_008463	complement(6015332..6017011)	146.666	-0.244928	-1.18503	0.5536	0.999981	1
PA14_RS24890	NC_008463	complement(5435993..5436196)	64.3095	-0.441174	-1.35771	0.553925	0.999981	1
PA14_RS02595	NC_008463	565793..567169	166.203	0.251577	1.19051	0.553951	0.999981	1
PA14_RS28945	NC_008463	complement(6333258..6334151)	152.267	0.205558	1.15313	0.555028	0.999981	1
rplJ	NC_008463	745034..745534	53.9322	-0.34937	-1.274	0.555188	0.999981	1
PA14_RS13280	NC_008463	complement(2827632..2828954)	151.894	0.237982	1.17934	0.555407	0.999981	1
ureE	NC_008463	5758621..5759124	150.283	0.237293	1.17878	0.55544	0.999981	1
PA14_RS17070	NC_008463	3751162..3752076	106.487	0.229216	1.1722	0.555682	0.999981	1
oscA	NC_008463	complement(332121..332303)	43.9735	-0.345913	-1.27095	0.555755	0.999981	1
PA14_RS19370	NC_008463	complement(4241995..4242732)	130.141	0.242458	1.18301	0.556031	0.999981	1
phoU	NC_008463	complement(6305306..6306034)	96.1864	-0.209318	-1.15614	0.556152	0.999981	1
PA14_RS01655	NC_008463	365035..365733	135.15	-0.232396	-1.17478	0.556155	0.999981	1
PA14_RS10185	NC_008463	2196651..2199257	96.3434	-0.272727	-1.20809	0.556472	0.999981	1
PA14_RS15405	NC_008463	complement(3378573..3380381)	96.1703	0.22922	1.1722	0.556603	0.999981	1
PA14_RS19595	NC_008463	4295514..4296665	177.489	0.256178	1.19431	0.556606	0.999981	1
PA14_RS23110	NC_008463	5052400..5052663	168.964	0.28857	1.22143	0.556784	0.999981	1
PA14_RS17255	NC_008463	complement(3785397..3785726)	125.677	0.295869	1.22762	0.556795	0.999981	1
PA14_RS16130	NC_008463	3546906..3547856	151.851	0.224397	1.16829	0.556804	0.999981	1
ftsW	NC_008463	complement(5109689..5110888)	82.2669	-0.21623	-1.16169	0.556835	0.999981	1
PA14_RS06145	NC_008463	complement(1306243..1306407)	13.7117	-0.361087	-1.28439	0.557046	0.999981	1
PA14_RS04110	NC_008463	873549..874346	160.408	0.214431	1.16025	0.557125	0.999981	1
PA14_RS30410	NC_008463	2718666..2718956	118.543	0.270334	1.20609	0.557191	0.999981	1
PA14_RS10655	NC_008463	2292047..2293036	136.711	0.218659	1.16365	0.557492	0.999981	1
PA14_RS02015	NC_008463	437716..438093	114.453	0.270765	1.20645	0.557542	0.999981	1
PA14_RS15260	NC_008463	complement(3338466..3339314)	133.987	0.215813	1.16136	0.55782	0.999981	1
PA14_RS14875	NC_008463	complement(3251348..3252445)	154.656	-0.203825	-1.15175	0.557852	0.999981	1
PA14_RS23795	NC_008463	5195069..5196682	77.3662	-0.21302	-1.15911	0.557933	0.999981	1
gspL	NC_008463	2090660..2091808	186.778	-0.23956	-1.18063	0.558015	0.999981	1
ybgC	NC_008463	complement(4597689..4598135)	101.022	-0.317009	-1.24575	0.558017	0.999981	1
PA14_RS19620	NC_008463	complement(4299922..4301961)	141.116	0.258231	1.19601	0.558219	0.999981	1
PA14_RS18915	NC_008463	4146826..4147941	99.8141	0.227293	1.17064	0.558357	0.999981	1
PA14_RS30295	NC_008463	1991839..1992119	33.4479	-0.340703	-1.26637	0.558488	0.999981	1
maiA_2	NC_008463	3438067..3438705	126.728	-0.21898	-1.16391	0.558793	0.999981	1
PA14_RS26615	NC_008463	5802490..5804391	194.938	-0.340934	-1.26658	0.558952	0.999981	1
lptC	NC_008463	5154424..5154996	50.679	-0.317911	-1.24652	0.559227	0.999981	1
PA14_RS09655	NC_008463	2070083..2072857	148.025	-0.380537	-1.30183	0.559298	0.999981	1
hcnC	NC_008463	complement(3233419..3234672)	131.275	-0.202001	-1.15029	0.559476	0.999981	1
PA14_RS04080	NC_008463	complement(867362..868546)	140.314	0.222083	1.16642	0.559679	0.999981	1
PA14_RS26910	NC_008463	complement(5871281..5872372)	152.974	0.231329	1.17392	0.559695	0.999981	1
lcrR	NC_008463	complement(3782849..3783283)	139.181	0.253135	1.19179	0.559733	0.999981	1
pcaC	NC_008463	252131..252532	90.6204	-0.253011	-1.19169	0.560245	0.999981	1
PA14_RS15795	NC_008463	3466965..3467612	129.886	0.223094	1.16723	0.560271	0.999981	1
PA14_RS13325	NC_008463	complement(2837589..2838287)	115.162	0.245982	1.1859	0.560559	0.999981	1
PA14_RS23165	NC_008463	5063248..5064669	138.693	0.251325	1.1903	0.560618	0.999981	1
PA14_RS23195	NC_008463	complement(5072714..5072956)	156.674	-0.394051	-1.31408	0.560653	0.999981	1
PA14_RS30415	NC_008463	2768865..2769050	38.1601	0.367645	1.29024	0.56068	0.999981	1
PA14_RS17060	NC_008463	complement(3749019..3750017)	132.532	0.218186	1.16327	0.560697	0.999981	1
PA14_RS22625	NC_008463	complement(4941173..4941604)	174.675	0.224003	1.16797	0.560721	0.999981	1
PA14_RS14695	NC_008463	complement(3218748..3220073)	109.739	0.248725	1.18816	0.561274	0.999981	1
PA14_RS24475	NC_008463	complement(5340930..5341148)	27.2377	-0.562149	-1.47647	0.56144	0.999981	1
PA14_RS19340	NC_008463	complement(4235425..4235979)	106.453	-0.259532	-1.19709	0.561459	0.999981	1
PA14_RS20165	NC_008463	complement(4418774..4419622)	173.497	0.21064	1.1572	0.561562	0.999981	1
PA14_RS04395	NC_008463	complement(943770..945029)	142.811	0.229985	1.17282	0.561625	0.999981	1
PA14_RS07425	NC_008463	complement(1591122..1592291)	129.144	0.236574	1.17819	0.561817	0.999981	1
PA14_RS21730	NC_008463	4733076..4734296	128.979	0.238178	1.1795	0.561911	0.999981	1
PA14_RS21530	NC_008463	complement(4687275..4688627)	135.646	0.241126	1.18191	0.561952	0.999981	1
PA14_RS24175	NC_008463	complement(5276845..5277171)	10.3769	0.351359	1.27576	0.56225	0.999981	1
PA14_RS23930	NC_008463	complement(5229197..5231452)	151.977	-0.335639	-1.26194	0.562537	0.999981	1
PA14_RS21840	NC_008463	4758235..4758936	23.1037	-0.353414	-1.27758	0.562627	0.999981	1
PA14_RS18645	NC_008463	complement(4084370..4084975)	52.9682	-0.348334	-1.27309	0.562627	0.999981	1
PA14_RS00695	NC_008463	153952..155049	149.291	0.244041	1.18431	0.562665	0.999981	1
PA14_RS04130	NC_008463	879293..879961	118.278	0.224529	1.1684	0.562896	0.999981	1
PA14_RS14385	NC_008463	complement(3143243..3144025)	123.904	0.234948	1.17686	0.564365	0.999981	1
PA14_RS27635	NC_008463	6050297..6051844	160.82	-0.242559	-1.18309	0.564421	0.999981	1
PA14_RS05130	NC_008463	complement(1091014..1091595)	150.849	0.23186	1.17435	0.564707	0.999981	1
PA14_RS08165	NC_008463	1752884..1753984	123.13	0.225275	1.169	0.564862	0.999981	1
PA14_RS22535	NC_008463	complement(4909071..4909550)	106.699	0.278764	1.21316	0.565066	0.999981	1
PA14_RS07800	NC_008463	1685805..1686809	132.114	0.226907	1.17032	0.565293	0.999981	1
speD_1	NC_008463	718670..719464	31.0107	-0.291438	-1.22386	0.56584	0.999981	1
PA14_RS24305	NC_008463	complement(5305003..5305668)	23.8969	-0.462565	-1.37799	0.565884	0.999981	1
PA14_RS10130	NC_008463	2184172..2184978	145.248	-0.203755	-1.15169	0.565991	0.999981	1
PA14_RS02810	NC_008463	complement(606944..607453)	148.242	0.217291	1.16255	0.566069	0.999981	1
PA14_RS22505	NC_008463	4903681..4904997	131.962	0.205045	1.15272	0.566121	0.999981	1
PA14_RS29520	NC_008463	6459838..6460788	186.141	-0.208209	-1.15525	0.566394	0.999981	1
dkgB	NC_008463	859186..860004	130.337	0.247186	1.18689	0.566412	0.999981	1
opmE	NC_008463	1618641..1620116	154.233	0.260454	1.19786	0.566561	0.999981	1
PA14_RS25480	NC_008463	5563545..5563892	150.462	0.250153	1.18933	0.56657	0.999981	1
PA14_RS23805	NC_008463	complement(5198442..5199659)	123.048	-0.210627	-1.15719	0.566663	0.999981	1
PA14_RS14160	NC_008463	3089196..3090062	94.1554	0.245081	1.18516	0.566726	0.999981	1
PA14_RS20740	NC_008463	complement(4535213..4536706)	124.625	0.222013	1.16636	0.566727	0.999981	1
asnB_2	NC_008463	complement(3341401..3343233)	131.823	0.266662	1.20302	0.566751	0.999981	1
PA14_RS11620	NC_008463	complement(2461821..2462339)	142.918	0.230642	1.17336	0.56696	0.999981	1
PA14_RS01130	NC_008463	248614..249912	82.2573	-0.205441	-1.15304	0.567058	0.999981	1
PA14_RS19905	NC_008463	complement(4352729..4352941)	30.5132	-0.360078	-1.2835	0.567258	0.999981	1
PA14_RS28270	NC_008463	6186780..6187259	154.679	-0.217461	-1.16269	0.567292	0.999981	1
PA14_RS27525	NC_008463	complement(6024110..6024712)	153.75	-0.228348	-1.17149	0.5673	0.999981	1
PA14_RS29330	NC_008463	6421239..6422102	141.258	0.225491	1.16918	0.567515	0.999981	1
PA14_RS28395	NC_008463	6214536..6214676	0.356284	-0.942849	-1.92232	0.5676	0.999981	1
PA14_RS14865	NC_008463	complement(3249997..3250449)	192.382	0.254065	1.19256	0.56807	0.999981	1
tuf_1	NC_008463	741311..742504	87.1631	-0.35923	-1.28274	0.56831	0.999981	1
PA14_RS22210	NC_008463	4838092..4839129	140.247	0.221655	1.16607	0.568401	0.999981	1
PA14_RS09710	NC_008463	complement(2083941..2084648)	179.248	-0.235872	-1.17762	0.568451	0.999981	1
PA14_RS03250	NC_008463	695775..696119	102.446	-0.244789	-1.18492	0.568578	0.999981	1
PA14_RS04200	NC_008463	complement(895688..897481)	139.839	-0.230344	-1.17311	0.568626	0.999981	1
oprN	NC_008463	complement(2812739..2814157)	138.476	0.237299	1.17878	0.568799	0.999981	1
PA14_RS16095	NC_008463	3539082..3540482	116.901	0.21678	1.16214	0.568968	0.999981	1
PA14_RS09980	NC_008463	2153286..2153567	106.918	-0.261158	-1.19844	0.569275	0.999981	1
carB	NC_008463	complement(5611793..5615014)	92.7482	-0.253547	-1.19213	0.569418	0.999981	1
PA14_RS24535	NC_008463	5355824..5357743	30.3785	-0.299331	-1.23057	0.569419	0.999981	1
PA14_RS18605	NC_008463	4073921..4074508	106.515	-0.266115	-1.20257	0.569559	0.999981	1
PA14_RS05030	NC_008463	1072466..1074115	133.394	-0.226312	-1.16984	0.569838	0.999981	1
PA14_RS18360	NC_008463	4027510..4028919	99.0885	0.224098	1.16805	0.56985	0.999981	1
PA14_RS02770	NC_008463	598897..600078	157.065	0.215512	1.16112	0.569858	0.999981	1
PA14_RS13800	NC_008463	3007822..3008742	137.273	0.201283	1.14972	0.569858	0.999981	1
PA14_RS23290	NC_008463	complement(5088872..5089351)	40.7794	-0.324682	-1.25239	0.569936	0.999981	1
PA14_RS04210	NC_008463	898671..899909	149.87	0.231419	1.17399	0.570131	0.999981	1
PA14_RS15110	NC_008463	complement(3305550..3307187)	145.855	0.252054	1.1909	0.570248	0.999981	1
PA14_RS29540	NC_008463	6465417..6465920	206.622	-0.21725	-1.16252	0.570367	0.999981	1
PA14_RS19105	NC_008463	4187705..4188817	132.158	0.230014	1.17285	0.570536	0.999981	1
PA14_RS27170	NC_008463	complement(5943768..5945423)	185.829	-0.272415	-1.20783	0.570582	0.999981	1
PA14_RS30640	NC_008463	3789550..3790668	137.367	0.22795	1.17117	0.570885	0.999981	1
PA14_RS06725	NC_008463	1434813..1435598	163.227	0.218167	1.16325	0.571095	0.999981	1
PA14_RS22610	NC_008463	complement(4939140..4940105)	128.397	0.249643	1.18891	0.571226	0.999981	1
PA14_RS18740	NC_008463	4106577..4107770	130.64	0.242366	1.18293	0.57143	0.999981	1
PA14_RS17280	NC_008463	3787767..3789089	99.6282	0.231338	1.17392	0.571653	0.999981	1
phnG	NC_008463	1751797..1752255	143.938	0.228874	1.17192	0.571855	0.999981	1
PA14_RS11220	NC_008463	complement(2400768..2401010)	59.4727	0.346442	1.27142	0.571904	0.999981	1
PA14_RS17090	NC_008463	complement(3756395..3757282)	85.0489	0.207164	1.15442	0.571932	0.999981	1
lepA	NC_008463	complement(4820632..4822431)	63.8834	-0.221404	-1.16587	0.572055	0.999981	1
PA14_RS18910	NC_008463	4146137..4146754	35.3419	-0.297001	-1.22859	0.572156	0.999981	1
cmoB	NC_008463	4815069..4816037	120.7	0.223878	1.16787	0.572216	0.999981	1
PA14_RS15530	NC_008463	complement(3409721..3410395)	128.009	0.214266	1.16011	0.572327	0.999981	1
PA14_RS15670	NC_008463	3438790..3440142	107.987	0.222428	1.1667	0.572382	0.999981	1
dsbC	NC_008463	1367515..1368243	87.0015	-0.208847	-1.15576	0.572389	0.999981	1
PA14_RS08030	NC_008463	1728648..1730003	147.842	0.247576	1.18721	0.572491	0.999981	1
PA14_RS27405	NC_008463	complement(5993651..5994901)	170.728	0.230474	1.17322	0.572733	0.999981	1
PA14_RS18330	NC_008463	4020937..4021563	143.615	0.207797	1.15492	0.572788	0.999981	1
PA14_RS21635	NC_008463	complement(4709031..4711486)	100.957	-0.237985	-1.17934	0.572841	0.999981	1
PA14_RS04000	NC_008463	complement(851913..852836)	183.983	-0.227089	-1.17047	0.573031	0.999981	1
PA14_RS12865	NC_008463	complement(2730777..2732504)	115.882	0.230531	1.17327	0.573091	0.999981	1
rlmM	NC_008463	complement(3939086..3940144)	118.969	0.1936	1.14361	0.573113	0.999981	1
PA14_RS19600	NC_008463	4296655..4298166	103.67	0.236713	1.17831	0.573309	0.999981	1
clsB	NC_008463	3267587..3268792	136.95	0.200172	1.14884	0.573416	0.999981	1
PA14_RS22185	NC_008463	complement(4832874..4833545)	118.99	0.221868	1.16624	0.573464	0.999981	1
PA14_RS14565	NC_008463	complement(3187110..3188081)	57.9619	-0.339796	-1.26558	0.573482	0.999981	1
PA14_RS17145	NC_008463	complement(3769290..3769910)	126.048	0.261161	1.19844	0.573621	0.999981	1
PA14_RS07870	NC_008463	complement(1696108..1696665)	183.503	0.240042	1.18103	0.573632	0.999981	1
PA14_RS19660	NC_008463	complement(4306779..4307897)	105.038	0.237386	1.17885	0.573693	0.999981	1
PA14_RS24650	NC_008463	complement(5378913..5379422)	53.302	-0.251971	-1.19083	0.573822	0.999981	1
PA14_RS02855	NC_008463	complement(614888..615889)	232.852	-0.279092	-1.21343	0.573867	0.999981	1
PA14_RS10725	NC_008463	complement(2306588..2307835)	151.729	0.213831	1.15976	0.574018	0.999981	1
modB	NC_008463	3610775..3611455	97.8641	0.215971	1.16149	0.574309	0.999981	1
PA14_RS16840	NC_008463	3704130..3705779	113.583	0.21589	1.16142	0.574578	0.999981	1
PA14_RS07160	NC_008463	1529470..1531197	131.924	0.240304	1.18124	0.574713	0.999981	1
PA14_RS14765	NC_008463	complement(3232682..3233266)	80.9698	-0.244626	-1.18479	0.574762	0.999981	1
PA14_RS10605	NC_008463	complement(2282748..2283674)	149.795	0.188471	1.13955	0.575036	0.999981	1
rpsF	NC_008463	complement(5808695..5809114)	106.746	-0.397329	-1.31707	0.5753	0.999981	1
PA14_RS16950	NC_008463	complement(3729757..3730194)	90.9614	-0.276956	-1.21164	0.575759	0.999981	1
PA14_RS19320	NC_008463	complement(4231645..4232484)	104.916	0.202249	1.15049	0.575899	0.999981	1
PA14_RS24010	NC_008463	5242047..5242217	33.7163	0.337653	1.2637	0.5759	0.999981	1
PA14_RS16455	NC_008463	3623926..3624930	119.14	0.210068	1.15674	0.575992	0.999981	1
PA14_RS10890	NC_008463	2341041..2341997	148.059	0.198394	1.14742	0.576096	0.999981	1
PA14_RS13810	NC_008463	complement(3010057..3010299)	87.7396	-0.314078	-1.24322	0.576097	0.999981	1
PA14_RS10540	NC_008463	2270442..2271455	169.058	0.188699	1.13974	0.576121	0.999981	1
mlaD	NC_008463	complement(5150402..5150875)	74.6491	-0.283246	-1.21693	0.576341	0.999981	1
PA14_RS07240	NC_008463	1549067..1549180	10.2189	-0.460219	-1.37575	0.576512	0.999981	1
PA14_RS12110	NC_008463	complement(2570806..2571072)	108.962	-0.272301	-1.20773	0.576618	0.999981	1
pilV_2	NC_008463	5371190..5371714	36.3244	-0.316992	-1.24573	0.576898	0.999981	1
catA	NC_008463	2801756..2802688	153.846	0.223866	1.16786	0.576938	0.999981	1
asd	NC_008463	2067690..2068802	97.5421	-0.180116	-1.13298	0.576953	0.999981	1
PA14_RS14820	NC_008463	3243223..3243831	87.3108	-0.259787	-1.1973	0.577035	0.999981	1
PA14_RS25280	NC_008463	complement(5518127..5519365)	158.504	0.230615	1.17333	0.577098	0.999981	1
PA14_RS27500	NC_008463	complement(6020270..6020860)	210.138	-0.223713	-1.16773	0.577195	0.999981	1
PA14_RS18365	NC_008463	4028906..4030144	134.745	0.206121	1.15358	0.577269	0.999981	1
PA14_RS28015	NC_008463	6128146..6128535	112.622	0.268266	1.20436	0.577342	0.999981	1
PA14_RS11090	NC_008463	complement(2380246..2381838)	100.505	0.233269	1.1755	0.577403	0.999981	1
PA14_RS00885	NC_008463	complement(195871..196920)	161.977	0.191278	1.14177	0.57749	0.999981	1
PA14_RS14675	NC_008463	complement(3213855..3215177)	101.935	0.221227	1.16572	0.577608	0.999981	1
PA14_RS29040	NC_008463	6354307..6355080	166.791	0.24391	1.1842	0.577626	0.999981	1
recR	NC_008463	complement(3970442..3971038)	112.861	0.205131	1.15279	0.57784	0.999981	1
PA14_RS07415	NC_008463	complement(1588212..1589684)	115.776	0.219387	1.16424	0.577925	0.999981	1
brnQ_1	NC_008463	3481126..3482439	94.2047	0.207297	1.15452	0.578484	0.999981	1
PA14_RS21005	NC_008463	4587841..4588991	62.5934	-0.22293	-1.1671	0.578506	0.999981	1
PA14_RS10470	NC_008463	2253672..2254304	115.883	0.213983	1.15989	0.578607	0.999981	1
PA14_RS26385	NC_008463	complement(5750379..5750993)	127.735	0.243251	1.18366	0.578737	0.999981	1
PA14_RS17575	NC_008463	3853781..3854128	102.807	-0.258908	-1.19657	0.578745	0.999981	1
PA14_RS16025	NC_008463	complement(3520192..3520704)	146.379	-0.291592	-1.22399	0.578784	0.999981	1
PA14_RS24635	NC_008463	5376956..5377381	21.4334	-0.407314	-1.32621	0.579109	0.999981	1
PA14_RS04445	NC_008463	complement(953365..954126)	168.891	0.215875	1.16141	0.579188	0.999981	1
PA14_RS15080	NC_008463	complement(3299517..3300263)	107.633	0.237079	1.1786	0.579528	0.999981	1
PA14_RS17370	NC_008463	3804043..3805026	128.903	0.207775	1.15491	0.579757	0.999981	1
PA14_RS19425	NC_008463	complement(4253144..4255183)	141.23	0.234366	1.17639	0.579775	0.999981	1
PA14_RS20290	NC_008463	4442058..4442393	136.961	-0.274347	-1.20945	0.579818	0.999981	1
mexC	NC_008463	complement(5426706..5427869)	151.014	0.211835	1.15816	0.579885	0.999981	1
PA14_RS05410	NC_008463	complement(1156914..1157867)	158.586	0.207499	1.15468	0.579887	0.999981	1
PA14_RS20140	NC_008463	4413782..4415116	116.785	0.23341	1.17561	0.579895	0.999981	1
PA14_RS01035	NC_008463	229930..230229	190.986	0.252235	1.19105	0.579988	0.999981	1
PA14_RS12445	NC_008463	2642373..2643359	121.101	0.227977	1.17119	0.580067	0.999981	1
PA14_RS17260	NC_008463	complement(3785731..3786096)	122.859	0.267541	1.20375	0.580126	0.999981	1
rpsK	NC_008463	770346..770735	105.165	-0.275933	-1.21078	0.580194	0.999981	1
PA14_RS25880	NC_008463	complement(5647324..5648325)	155.431	-0.191229	-1.14174	0.58038	0.999981	1
dapB	NC_008463	complement(5617015..5617821)	172.337	-0.20351	-1.1515	0.580403	0.999981	1
PA14_RS00140	NC_008463	29917..30519	189.686	0.18853	1.1396	0.580476	0.999981	1
PA14_RS09780	NC_008463	complement(2094154..2095272)	124.185	0.186505	1.138	0.580599	0.999981	1
PA14_RS26210	NC_008463	5714904..5715770	111.62	0.213021	1.15911	0.580599	0.999981	1
PA14_RS22525	NC_008463	complement(4907697..4908122)	140.704	0.257635	1.19552	0.580618	0.999981	1
PA14_RS14180	NC_008463	3095748..3096767	108.143	0.194849	1.1446	0.580823	0.999981	1
PA14_RS16135	NC_008463	3548064..3550478	120.196	0.236548	1.17817	0.581081	0.999981	1
PA14_RS17650	NC_008463	3870059..3870844	103.717	0.2207	1.1653	0.581143	0.999981	1
PA14_RS30545	NC_008463	complement(3312540..3312671)	0.156197	1.35035	2.54975	0.581167	0.999981	1
PA14_RS30525	NC_008463	3236446..3236628	16.1987	-0.341082	-1.26671	0.581191	0.999981	1
PA14_RS21400	NC_008463	complement(4660047..4660123)	0.302752	1.35041	2.54984	0.581343	0.999981	1
PA14_RS18720	NC_008463	4101481..4103082	131.982	0.238473	1.17974	0.58139	0.999981	1
PA14_RS02300	NC_008463	501918..503396	153.472	0.23604	1.17776	0.581435	0.999981	1
rrf_4	NC_008463	complement(6312506..6312621)	0.177741	1.35035	2.54975	0.581552	0.999981	1
PA14_RS24765	NC_008463	5403550..5403623	0.367515	1.35052	2.55003	0.581602	0.999981	1
rdgC	NC_008463	complement(1895247..1896167)	103.198	-0.193514	-1.14355	0.581654	0.999981	1
PA14_RS24545	NC_008463	complement(5359393..5359468)	0.342377	1.3507	2.55036	0.58171	0.999981	1
PA14_RS10045	NC_008463	complement(2167408..2168673)	84.9963	-0.210237	-1.15688	0.581742	0.999981	1
PA14_RS08790	NC_008463	1896332..1896407	0.357843	1.35052	2.55003	0.581789	0.999981	1
PA14_RS20820	NC_008463	complement(4552975..4553064)	0.229089	1.35035	2.54975	0.581831	0.999981	1
PA14_RS21020	NC_008463	complement(4591103..4591178)	0.342377	1.3507	2.55036	0.581888	0.999981	1
PA14_RS10720	NC_008463	complement(2305495..2306595)	126.423	0.183939	1.13598	0.581973	0.999981	1
ffs_2	NC_008463	complement(3975640..3975736)	0.212556	1.35035	2.54975	0.582025	0.999981	1
PA14_RS09160	NC_008463	1965826..1966881	142.753	0.211134	1.1576	0.582038	0.999981	1
PA14_RS20130	NC_008463	4411200..4412381	151.892	0.190499	1.14116	0.582337	0.999981	1
PA14_RS19015	NC_008463	4167327..4168538	153.458	0.182351	1.13473	0.582459	0.999981	1
PA14_RS04520	NC_008463	complement(972926..973594)	127.258	0.211439	1.15784	0.583161	0.999981	1
PA14_RS03425	NC_008463	727721..728143	123.538	-0.233063	-1.17533	0.583208	0.999981	1
PA14_RS13025	NC_008463	complement(2767719..2768843)	118.321	0.211883	1.1582	0.583341	0.999981	1
PA14_RS13035	NC_008463	complement(2770365..2771798)	108.813	-0.191662	-1.14208	0.583477	0.999981	1
PA14_RS10500	NC_008463	complement(2260023..2260970)	116.968	0.188426	1.13952	0.583579	0.999981	1
PA14_RS12480	NC_008463	2651138..2652352	121.065	0.219265	1.16414	0.583951	0.999981	1
speB_1	NC_008463	337768..338724	143.586	0.216504	1.16191	0.584021	0.999981	1
PA14_RS14755	NC_008463	complement(3231173..3231517)	103.442	0.245215	1.18527	0.584289	0.999981	1
PA14_RS10285	NC_008463	2219113..2220507	70.5448	-0.196389	-1.14583	0.584328	0.999981	1
PA14_RS16300	NC_008463	3582626..3583180	146.262	-0.204446	-1.15224	0.584337	0.999981	1
PA14_RS10595	NC_008463	complement(2280912..2282021)	160.226	0.190673	1.1413	0.584413	0.999981	1
PA14_RS06800	NC_008463	complement(1453305..1453928)	143.079	0.208863	1.15578	0.584444	0.999981	1
PA14_RS25930	NC_008463	5654309..5655037	133.529	0.206044	1.15352	0.584856	0.999981	1
PA14_RS20795	NC_008463	complement(4546854..4549001)	142.181	0.248279	1.18779	0.585151	0.999981	1
prfB	NC_008463	1414324..1415419	82.478	-0.213946	-1.15986	0.585361	0.999981	1
PA14_RS05100	NC_008463	complement(1085653..1086387)	153.766	0.203765	1.1517	0.585448	0.999981	1
PA14_RS22895	NC_008463	5010149..5010946	150.141	0.213945	1.15986	0.585525	0.999981	1
PA14_RS30460	NC_008463	2868171..2868560	14.2907	0.375902	1.29765	0.585594	0.999981	1
PA14_RS12450	NC_008463	2643371..2644327	108.244	0.207864	1.15498	0.585609	0.999981	1
PA14_RS27000	NC_008463	complement(5892427..5893323)	139.034	-0.19334	-1.14341	0.585703	0.999981	1
PA14_RS17105	NC_008463	complement(3759037..3759837)	143.37	-0.194092	-1.144	0.585728	0.999981	1
PA14_RS10825	NC_008463	complement(2328770..2329648)	112.204	0.202076	1.15035	0.585821	0.999981	1
PA14_RS19745	NC_008463	4324972..4326201	96.8296	0.212784	1.15892	0.586161	0.999981	1
PA14_RS25070	NC_008463	complement(5478166..5478444)	181.023	0.213039	1.15913	0.58649	0.999981	1
PA14_RS17100	NC_008463	complement(3758224..3758955)	111.212	-0.203797	-1.15173	0.586582	0.999981	1
PA14_RS01050	NC_008463	231904..232596	174.389	0.217109	1.1624	0.586771	0.999981	1
PA14_RS29345	NC_008463	6424234..6424446	67.3111	-0.351435	-1.27583	0.586781	0.999981	1
PA14_RS12940	NC_008463	complement(2747020..2748414)	111.55	0.220602	1.16522	0.586967	0.999981	1
PA14_RS14530	NC_008463	3177507..3180521	13.6869	-0.304081	-1.23463	0.58714	0.999981	1
PA14_RS13405	NC_008463	complement(2874987..2876003)	74.0275	-0.200438	-1.14905	0.58722	0.999981	1
PA14_RS06765	NC_008463	1446019..1446942	133.185	0.209288	1.15612	0.587268	0.999981	1
PA14_RS29670	NC_008463	6491394..6492074	159.267	-0.202426	-1.15063	0.587358	0.999981	1
PA14_RS24440	NC_008463	5333604..5334263	26.4861	-0.320014	-1.24834	0.587421	0.999981	1
PA14_RS00640	NC_008463	complement(142162..142785)	131.753	0.209977	1.15667	0.587679	0.999981	1
PA14_RS23670	NC_008463	complement(5163500..5163895)	141.854	-0.259557	-1.19711	0.587737	0.999981	1
PA14_RS25245	NC_008463	5511409..5512023	66.7802	-0.322285	-1.25031	0.588098	0.999981	1
PA14_RS21535	NC_008463	complement(4688666..4689046)	113.755	0.282377	1.2162	0.588191	0.999981	1
PA14_RS18355	NC_008463	4026549..4027325	101.723	0.212895	1.15901	0.588194	0.999981	1
PA14_RS07805	NC_008463	1686813..1687637	146.878	0.220127	1.16484	0.588239	0.999981	1
PA14_RS05440	NC_008463	1162672..1164162	140.514	0.248069	1.18762	0.588461	0.999981	1
PA14_RS18840	NC_008463	4129186..4130019	122.092	0.215677	1.16125	0.588528	0.999981	1
kynU	NC_008463	3346051..3347301	113.783	0.217013	1.16232	0.588821	0.999981	1
PA14_RS16075	NC_008463	3535009..3535818	173.782	0.197759	1.14692	0.589057	0.999981	1
PA14_RS02155	NC_008463	complement(462129..463088)	126.793	0.195101	1.1448	0.58916	0.999981	1
PA14_RS10650	NC_008463	complement(2290777..2291946)	135.723	0.233549	1.17572	0.589215	0.999981	1
benA	NC_008463	2791292..2792659	103.157	0.201382	1.1498	0.589219	0.999981	1
PA14_RS08595	NC_008463	1848101..1849789	61.0104	-0.179726	-1.13267	0.589282	0.999981	1
PA14_RS14665	NC_008463	complement(3211626..3212621)	109.743	0.208299	1.15533	0.589457	0.999981	1
PA14_RS27490	NC_008463	complement(6018152..6019090)	125.852	0.21262	1.15879	0.589664	0.999981	1
tssJ_1	NC_008463	complement(95402..95866)	172.061	0.222362	1.16664	0.58973	0.999981	1
cobG	NC_008463	2308172..2309632	142.995	0.240643	1.18152	0.589794	0.999981	1
PA14_RS23910	NC_008463	complement(5223821..5224984)	69.7215	-0.237087	-1.17861	0.58988	0.999981	1
PA14_RS16060	NC_008463	complement(3528562..3529038)	123.298	0.257737	1.1956	0.590004	0.999981	1
PA14_RS04595	NC_008463	complement(986659..987321)	159.211	0.18842	1.13952	0.590043	0.999981	1
PA14_RS22200	NC_008463	4836101..4836571	129.57	0.251214	1.19021	0.590213	0.999981	1
PA14_RS15590	NC_008463	complement(3419146..3420507)	116.45	0.211935	1.15824	0.590257	0.999981	1
PA14_RS21875	NC_008463	complement(4763392..4764345)	138.918	-0.181376	-1.13397	0.590321	0.999981	1
PA14_RS23135	NC_008463	5056300..5056902	127.655	0.219937	1.16468	0.590432	0.999981	1
PA14_RS14495	NC_008463	complement(3168837..3170045)	116.142	0.197494	1.1467	0.59046	0.999981	1
PA14_RS19655	NC_008463	4306157..4306762	137.825	0.212532	1.15872	0.590605	0.999981	1
PA14_RS20210	NC_008463	4426859..4427836	134.659	-0.17046	-1.12542	0.59093	0.999981	1
PA14_RS11405	NC_008463	complement(2432715..2434523)	98.9863	0.200943	1.14945	0.5911	0.999981	1
PA14_RS07175	NC_008463	1533277..1534809	147.343	0.241281	1.18204	0.591314	0.999981	1
PA14_RS25940	NC_008463	complement(5655635..5656435)	101.562	0.218618	1.16362	0.591491	0.999981	1
PA14_RS23880	NC_008463	complement(5214554..5217106)	122.509	0.236368	1.17802	0.5915	0.999981	1
PA14_RS04780	NC_008463	complement(1022458..1023978)	94.6751	-0.180222	-1.13306	0.591586	0.999981	1
PA14_RS12080	NC_008463	complement(2565307..2565660)	77.0367	-0.322253	-1.25028	0.591611	0.999981	1
PA14_RS15160	NC_008463	complement(3315808..3316761)	95.2766	0.222454	1.16672	0.591707	0.999981	1
PA14_RS19545	NC_008463	complement(4280772..4282070)	113.94	-0.190397	-1.14108	0.591866	0.999981	1
PA14_RS04100	NC_008463	complement(871465..872487)	164.419	0.215701	1.16127	0.591876	0.999981	1
PA14_RS15865	NC_008463	3483838..3484338	99.8185	-0.208393	-1.1554	0.592031	0.999981	1
PA14_RS05795	NC_008463	1238079..1239002	143.239	0.203837	1.15176	0.592177	0.999981	1
PA14_RS15075	NC_008463	complement(3296915..3299533)	108.448	0.237674	1.17909	0.592266	0.999981	1
PA14_RS07335	NC_008463	1567535..1569292	151.915	0.242414	1.18297	0.592357	0.999981	1
PA14_RS12120	NC_008463	complement(2571976..2573058)	153.719	0.189737	1.14056	0.592364	0.999981	1
PA14_RS21945	NC_008463	complement(4776310..4777830)	135.103	0.234176	1.17623	0.592429	0.999981	1
PA14_RS05110	NC_008463	1087678..1088514	174.179	-0.203796	-1.15172	0.592496	0.999981	1
PA14_RS06085	NC_008463	complement(1294251..1295408)	154.001	0.206445	1.15384	0.592632	0.999981	1
PA14_RS09565	NC_008463	2053723..2054265	111.802	0.221133	1.16565	0.592674	0.999981	1
PA14_RS25410	NC_008463	5548215..5548667	76.4264	0.230773	1.17346	0.592729	0.999981	1
PA14_RS12855	NC_008463	complement(2728313..2729800)	100.874	-0.201901	-1.15021	0.593143	0.999981	1
PA14_RS19960	NC_008463	4364836..4365837	108.649	-0.186429	-1.13794	0.593299	0.999981	1
PA14_RS19365	NC_008463	4240527..4242032	141.992	0.236775	1.17836	0.593327	0.999981	1
PA14_RS12765	NC_008463	complement(2710945..2712999)	121.424	0.246195	1.18608	0.593392	0.999981	1
PA14_RS22420	NC_008463	4887953..4888810	67.9843	-0.20395	-1.15185	0.593429	0.999981	1
PA14_RS25680	NC_008463	complement(5604675..5605430)	122.846	-0.263026	-1.19999	0.593667	0.999981	1
PA14_RS19470	NC_008463	4262897..4264339	131.831	0.224091	1.16804	0.593765	0.999981	1
PA14_RS12595	NC_008463	complement(2678435..2679706)	99.3619	0.206845	1.15416	0.593786	0.999981	1
mreC	NC_008463	complement(5174913..5175953)	129.646	0.170227	1.12524	0.593799	0.999981	1
PA14_RS30960	NC_008463	complement(5346001..5346345)	59.5227	-0.485835	-1.4004	0.593836	0.999981	1
PA14_RS08470	NC_008463	complement(1820779..1821654)	106.422	0.228542	1.17165	0.593861	0.999981	1
PA14_RS10545	NC_008463	2271476..2272120	150.699	0.204956	1.15265	0.593947	0.999981	1
PA14_RS17140	NC_008463	complement(3768667..3769311)	85.9123	0.248453	1.18793	0.593989	0.999981	1
PA14_RS17285	NC_008463	3789086..3789562	131.116	0.245664	1.18564	0.594177	0.999981	1
PA14_RS07280	NC_008463	1554529..1556022	108.544	-0.17473	-1.12875	0.594669	0.999981	1
mexP	NC_008463	1614329..1615486	125.633	0.218567	1.16358	0.594685	0.999981	1
cmoA	NC_008463	4814332..4815072	93.2735	0.207431	1.15463	0.594748	0.999981	1
PA14_RS07385	NC_008463	complement(1580299..1580949)	100.461	0.233148	1.1754	0.594873	0.999981	1
PA14_RS07880	NC_008463	complement(1697536..1698429)	115.356	0.197352	1.14659	0.595007	0.999981	1
PA14_RS18755	NC_008463	complement(4109939..4110979)	107.654	0.186657	1.13812	0.595056	0.999981	1
PA14_RS30955	NC_008463	complement(5331379..5331690)	16.1706	-0.402914	-1.32218	0.595426	0.999981	1
PA14_RS05750	NC_008463	complement(1226862..1227752)	105.852	0.219387	1.16424	0.595566	0.999981	1
PA14_RS00765	NC_008463	168754..169749	203.335	0.228482	1.1716	0.595855	0.999981	1
PA14_RS26040	NC_008463	5676805..5678040	178.593	0.227148	1.17052	0.595889	0.999981	1
PA14_RS28965	NC_008463	complement(6336801..6337766)	179.695	0.230957	1.17361	0.596006	0.999981	1
PA14_RS00605	NC_008463	136732..138081	92.2355	0.205367	1.15298	0.596028	0.999981	1
PA14_RS00515	NC_008463	120178..121410	190.008	0.223306	1.16741	0.596279	0.999981	1
PA14_RS11470	NC_008463	2443112..2443336	124.045	0.247007	1.18674	0.596815	0.999981	1
kdsA	NC_008463	1487153..1487998	89.7011	-0.211975	-1.15827	0.596915	0.999981	1
PA14_RS26925	NC_008463	complement(5875218..5876495)	189.329	0.220854	1.16542	0.596999	0.999981	1
PA14_RS22180	NC_008463	complement(4831499..4832881)	133.893	0.205404	1.15301	0.597074	0.999981	1
fepB	NC_008463	complement(872518..873423)	151.369	0.189447	1.14033	0.597302	0.999981	1
PA14_RS13200	NC_008463	2811128..2812006	131.128	0.198432	1.14745	0.597568	0.999981	1
PA14_RS23740	NC_008463	5180631..5181008	138.772	0.215725	1.16129	0.597693	0.999981	1
fliH	NC_008463	complement(4453900..4454706)	126.445	-0.204729	-1.15247	0.598087	0.999981	1
lptF	NC_008463	1239195..1240313	59.8875	-0.211411	-1.15782	0.598379	0.999981	1
PA14_RS21815	NC_008463	complement(4750546..4751124)	20.9329	-0.343609	-1.26893	0.598455	0.999981	1
PA14_RS12425	NC_008463	2637996..2639063	113.602	0.209049	1.15593	0.59859	0.999981	1
PA14_RS09335	NC_008463	complement(1999115..1999972)	100.287	-0.195546	-1.14516	0.598723	0.999981	1
pxpB	NC_008463	complement(5211798..5212475)	136.454	0.199382	1.14821	0.598814	0.999981	1
PA14_RS19705	NC_008463	4316081..4317343	130.316	0.203678	1.15163	0.598814	0.999981	1
PA14_RS15430	NC_008463	3387041..3387703	134.68	0.201954	1.15026	0.598944	0.999981	1
PA14_RS20725	NC_008463	complement(4532540..4533295)	93.4422	-0.191473	-1.14193	0.599178	0.999981	1
PA14_RS09575	NC_008463	2055247..2055894	126.575	0.197816	1.14696	0.599315	0.999981	1
PA14_RS15550	NC_008463	3413293..3413550	71.8686	-0.317981	-1.24658	0.599624	0.999981	1
rlmF	NC_008463	complement(1223012..1224022)	117.328	0.214177	1.16004	0.599638	0.999981	1
PA14_RS10575	NC_008463	complement(2278308..2278514)	3.46695	-0.386156	-1.30691	0.599899	0.999981	1
PA14_RS13465	NC_008463	2890441..2891817	156.678	-0.230986	-1.17364	0.59999	0.999981	1
glmU	NC_008463	complement(6519582..6520946)	143.017	-0.217119	-1.16241	0.600218	0.999981	1
PA14_RS02605	NC_008463	568039..569016	140.624	0.17864	1.13182	0.600537	0.999981	1
PA14_RS19075	NC_008463	4179778..4180446	45.3451	-0.249805	-1.18905	0.600545	0.999981	1
PA14_RS15230	NC_008463	complement(3330603..3331559)	129.061	0.203299	1.15133	0.600753	0.999981	1
PA14_RS00055	NC_008463	14236..15123	29.1967	-0.240839	-1.18168	0.600799	0.999981	1
PA14_RS14155	NC_008463	3088331..3089179	107.811	0.232078	1.17453	0.60084	0.999981	1
rsmB	NC_008463	complement(18789..20093)	167.044	0.218192	1.16327	0.600877	0.999981	1
PA14_RS15685	NC_008463	3443343..3444113	133.757	-0.194369	-1.14422	0.601144	0.999981	1
PA14_RS27715	NC_008463	6064672..6065778	182.273	0.21499	1.1607	0.601159	0.999981	1
PA14_RS18745	NC_008463	complement(4107730..4108641)	90.2141	0.20896	1.15585	0.601238	0.999981	1
phnE_1	NC_008463	1750250..1751044	98.3863	0.232812	1.17512	0.601536	0.999981	1
kdpB	NC_008463	complement(3863676..3865748)	111.82	0.251735	1.19064	0.601869	0.999981	1
PA14_RS20910	NC_008463	complement(4569916..4571469)	111.967	-0.185896	-1.13752	0.602083	0.999981	1
PA14_RS06790	NC_008463	complement(1450941..1452146)	144.788	0.182679	1.13499	0.602101	0.999981	1
PA14_RS20590	NC_008463	complement(4503233..4504732)	124.854	0.187845	1.13906	0.602172	0.999981	1
PA14_RS10895	NC_008463	2341994..2344000	125.522	0.212778	1.15892	0.602249	0.999981	1
aspS	NC_008463	complement(4601301..4603076)	93.8515	-0.182429	-1.13479	0.602441	0.999981	1
yedA	NC_008463	complement(5642679..5643569)	143.119	0.206455	1.15385	0.602455	0.999981	1
PA14_RS19490	NC_008463	4268057..4268722	97.7731	0.215841	1.16138	0.602487	0.999981	1
PA14_RS00090	NC_008463	complement(20090..21034)	153.178	0.205186	1.15283	0.602547	0.999981	1
PA14_RS29610	NC_008463	6479530..6480408	135.806	0.212646	1.15881	0.602601	0.999981	1
sfsA	NC_008463	complement(5572245..5572952)	138.131	0.190824	1.14142	0.602604	0.999981	1
PA14_RS13190	NC_008463	complement(2809895..2810350)	119.526	0.227579	1.17087	0.602776	0.999981	1
PA14_RS09235	NC_008463	complement(1979377..1979745)	151.495	-0.226003	-1.16959	0.602779	0.999981	1
ssuD_2	NC_008463	3039896..3041041	114.979	0.211998	1.15829	0.602787	0.999981	1
PA14_RS05390	NC_008463	complement(1151320..1151715)	186.844	-0.189776	-1.14059	0.602909	0.999981	1
PA14_RS28385	NC_008463	complement(6213220..6213624)	170.621	-0.229662	-1.17256	0.603128	0.999981	1
PA14_RS21885	NC_008463	4764997..4766244	156.434	0.199477	1.14828	0.603155	0.999981	1
PA14_RS11840	NC_008463	complement(2511620..2513929)	111.487	0.226859	1.17028	0.603219	0.999981	1
PA14_RS08850	NC_008463	complement(1906068..1907063)	116.438	0.202791	1.15092	0.603363	0.999981	1
dsbG	NC_008463	2832396..2833166	95.2977	-0.195171	-1.14486	0.603645	0.999981	1
pvdR	NC_008463	complement(3000487..3001662)	102.065	0.198039	1.14714	0.603844	0.999981	1
PA14_RS26420	NC_008463	5757762..5758391	146.792	0.207883	1.15499	0.603864	0.999981	1
PA14_RS08705	NC_008463	1874675..1875997	71.1372	0.211542	1.15793	0.603906	0.999981	1
PA14_RS10120	NC_008463	2181527..2183086	118.763	0.197758	1.14691	0.60396	0.999981	1
gltS	NC_008463	complement(2006575..2007789)	107.736	0.209331	1.15615	0.604103	0.999981	1
PA14_RS27345	NC_008463	5980339..5982282	156.15	0.241102	1.18189	0.604194	0.999981	1
ptsN	NC_008463	5158354..5158818	104.279	-0.231263	-1.17386	0.604275	0.999981	1
fliM	NC_008463	complement(4070706..4071677)	84.0136	-0.188637	-1.13969	0.604424	0.999981	1
PA14_RS17955	NC_008463	3932315..3933703	103.545	0.20324	1.15128	0.604574	0.999981	1
PA14_RS13740	NC_008463	complement(2991632..2992486)	104.431	0.212963	1.15907	0.604897	0.999981	1
PA14_RS28305	NC_008463	complement(6192956..6193711)	166.271	-0.20301	-1.1511	0.605218	0.999981	1
PA14_RS22030	NC_008463	complement(4798998..4799303)	76.2747	0.280957	1.215	0.605509	0.999981	1
PA14_RS08730	NC_008463	complement(1878462..1878749)	161.945	-0.295818	-1.22758	0.605515	0.999981	1
tsaA	NC_008463	complement(1745467..1746162)	140.723	0.195793	1.14535	0.605553	0.999981	1
PA14_RS04490	NC_008463	966785..967429	26.4734	-0.325105	-1.25276	0.605558	0.999981	1
PA14_RS13735	NC_008463	2990736..2991563	42.8404	-0.229329	-1.17229	0.605778	0.999981	1
PA14_RS30480	NC_008463	complement(2904402..2904587)	39.946	0.3361	1.26234	0.606161	0.999981	1
PA14_RS30185	NC_008463	1548716..1548946	54.5565	-0.325289	-1.25292	0.606238	0.999981	1
PA14_RS11780	NC_008463	complement(2502850..2503392)	166.42	0.220187	1.16488	0.606267	0.999981	1
PA14_RS01260	NC_008463	complement(276153..276839)	178.225	0.189864	1.14066	0.606288	0.999981	1
nuoE	NC_008463	complement(2595662..2596162)	91.3998	-0.226386	-1.1699	0.606298	0.999981	1
PA14_RS12630	NC_008463	complement(2686299..2686571)	105.659	0.281998	1.21588	0.606363	0.999981	1
PA14_RS01440	NC_008463	complement(318332..319753)	156.224	0.224592	1.16845	0.606558	0.999981	1
PA14_RS00215	NC_008463	complement(54084..54305)	11.3381	-0.411186	-1.32978	0.606575	0.999981	1
PA14_RS26510	NC_008463	complement(5778373..5779266)	171.363	0.183774	1.13585	0.606591	0.999981	1
PA14_RS31195	NC_008463	1230072..1230371	10.9442	0.307684	1.23772	0.606636	0.999981	1
PA14_RS07730	NC_008463	complement(1667115..1667345)	74.0167	0.30153	1.23245	0.607029	0.999981	1
PA14_RS13525	NC_008463	2904651..2906825	115.415	0.215286	1.16093	0.607076	0.999981	1
[truncated: 4,193 more rows]
